# Supplementary material for: Bidirectional Electron Transfer Strategies for Anti-Markovnikov Olefin Aminofunctionalization via Arylamine Radicals
Source: ACS Catal. 2024 Aug 17;14(17):13156–62. doi: 10.1021/acscatal.4c04110 (PMC11385361; doi:10.1021/acscatal.4c04110)
Supplement: Supplementary file 2 — cs4c04110_si_002.cif [file cs4c04110_si_002.cif]

data_3d
_audit_creation_date               2024-07-01
_audit_creation_method
;
Olex2 1.5
(compiled 2024.02.16 svn.r378c4104 for OlexSys, GUI svn.r6928)
;
_shelx_SHELXL_version_number       '2018/3'
_audit_contact_author_address      ?
_audit_contact_author_email        ?
_audit_contact_author_name         ''
_audit_contact_author_phone        ?
_publ_contact_author_id_orcid      ?
_publ_section_references
;
Dolomanov, O.V., Bourhis, L.J., Gildea, R.J, Howard, J.A.K. & Puschmann, H.
 (2009), J. Appl. Cryst. 42, 339-341.

Sheldrick, G.M. (2015). Acta Cryst. C71, 3-8.
;
_chemical_name_common              ?
_chemical_name_systematic          ?
_chemical_formula_moiety           'C20 H17 F3 N2 O2 S'
_chemical_formula_sum              'C20 H17 F3 N2 O2 S'
_chemical_formula_weight           406.41
_chemical_melting_point            ?
loop_
  _atom_type_symbol
  _atom_type_description
  _atom_type_scat_dispersion_real
  _atom_type_scat_dispersion_imag
  _atom_type_scat_source
 'C' 'C' 0.0181 0.0091 'International Tables Vol C Tables 4.2.6.8 and 6.1.1.4'
 'H' 'H' 0.0000 0.0000 'International Tables Vol C Tables 4.2.6.8 and 6.1.1.4'
 'F' 'F' 0.0727 0.0534 'International Tables Vol C Tables 4.2.6.8 and 6.1.1.4'
 'N' 'N' 0.0311 0.0180 'International Tables Vol C Tables 4.2.6.8 and 6.1.1.4'
 'O' 'O' 0.0492 0.0322 'International Tables Vol C Tables 4.2.6.8 and 6.1.1.4'
 'S' 'S' 0.3331 0.5567 'International Tables Vol C Tables 4.2.6.8 and 6.1.1.4'

_shelx_space_group_comment
;
The symmetry employed for this shelxl refinement is uniquely defined
by the following loop, which should always be used as a source of
symmetry information in preference to the above space-group names.
They are only intended as comments.
;
_space_group_crystal_system        'triclinic'
_space_group_IT_number             2
_space_group_name_H-M_alt          'P -1'
_space_group_name_Hall             '-P 1'
loop_
  _space_group_symop_operation_xyz
 'x, y, z'
 '-x, -y, -z'

_cell_length_a                     10.9322(4)
_cell_length_b                     12.9536(4)
_cell_length_c                     13.8256(7)
_cell_angle_alpha                  108.451(4)
_cell_angle_beta                   91.843(4)
_cell_angle_gamma                  91.343(3)
_cell_volume                       1855.09(14)
_cell_formula_units_Z              4
_cell_measurement_reflns_used      14108
_cell_measurement_temperature      100.15
_cell_measurement_theta_max        74.6900
_cell_measurement_theta_min        3.2870
_shelx_estimated_absorpt_T_max     0.943
_shelx_estimated_absorpt_T_min     0.826
_exptl_absorpt_coefficient_mu      1.990
_exptl_absorpt_correction_T_max    1.00000
_exptl_absorpt_correction_T_min    0.68843
_exptl_absorpt_correction_type     multi-scan
_exptl_absorpt_process_details
;
CrysAlisPro 1.171.42.101a (Rigaku Oxford Diffraction, 2023)
Empirical absorption correction using spherical harmonics,
implemented in SCALE3 ABSPACK scaling algorithm.
;
_exptl_absorpt_special_details     ?
_exptl_crystal_colour              'clear whiteish colourless'
_exptl_crystal_colour_lustre       clear
_exptl_crystal_colour_modifier     whiteish
_exptl_crystal_colour_primary      colourless
_exptl_crystal_density_diffrn      1.455
_exptl_crystal_density_meas        ?
_exptl_crystal_density_method      ?
_exptl_crystal_description         plate
_exptl_crystal_F_000               840
_exptl_crystal_size_max            0.1
_exptl_crystal_size_mid            0.05
_exptl_crystal_size_min            0.03
_exptl_transmission_factor_max     ?
_exptl_transmission_factor_min     ?
_diffrn_reflns_av_R_equivalents    0.0518
_diffrn_reflns_av_unetI/netI       0.0356
_diffrn_reflns_Laue_measured_fraction_full  0.988
_diffrn_reflns_Laue_measured_fraction_max  0.931
_diffrn_reflns_limit_h_max         13
_diffrn_reflns_limit_h_min         -12
_diffrn_reflns_limit_k_max         14
_diffrn_reflns_limit_k_min         -16
_diffrn_reflns_limit_l_max         17
_diffrn_reflns_limit_l_min         -17
_diffrn_reflns_number              32252
_diffrn_reflns_point_group_measured_fraction_full  0.988
_diffrn_reflns_point_group_measured_fraction_max  0.931
_diffrn_reflns_theta_full          67.684
_diffrn_reflns_theta_max           75.576
_diffrn_reflns_theta_min           3.373
_diffrn_ambient_temperature        100.15
_diffrn_detector_area_resol_mean   10.0000
_diffrn_detector_type              HyPix
_diffrn_measured_fraction_theta_full  0.988
_diffrn_measured_fraction_theta_max  0.931
_diffrn_measurement_details
;
List of Runs (angles in degrees, time in seconds):

  # Type    Start    End  Width  t~exp~   \w     \q     \k     \f   Frames
--------------------------------------------------------------------------
  1  \w   -118.00 -72.00   0.50    2.00    --  -47.47-127.00  10.00   92
  2  \w   -100.00 -23.00   0.50    2.00    --  -47.47 144.00-105.00  154
  3  \w   -119.00 -60.00   0.50    2.00    --  -47.47-144.00-159.00  118
  4  \w    -87.00 -14.00   0.50    2.00    --  -47.47 127.00  85.00  146
  5  \w     36.00  95.00   0.50    2.00    --   47.47-127.00  10.00  118
  6  \w     45.00 105.00   0.50    2.00    --   47.47-144.00-159.00  120
  7  \w   -100.00 -23.00   0.50    8.00    --  -91.75 144.00-105.00  154
  8  \w   -162.00 -72.00   0.50    8.00    --  -91.75-127.00  10.00  180
  9  \w    -87.00 -21.00   0.50    8.00    --  -91.75 127.00  85.00  132
 10  \w   -153.00 -60.00   0.50    8.00    --  -91.75-144.00-159.00  186
 11  \w     45.00 126.00   0.50    8.00    --  103.89-144.00-159.00  162
 12  \w     82.00 170.00   0.50    8.00    --  103.89 144.00-105.00  176
 13  \w     94.00 175.00   0.50    8.00    --  103.89 127.00  85.00  162
 14  \w     36.00 113.00   0.50    8.00    --  103.89-127.00  10.00  154
 15  \w    -13.00  28.00   0.50    2.00    --  -47.47  19.00 -60.00   82
 16  \w    -13.00  28.00   0.50    2.00    --  -47.47  19.00 -30.00   82
 17  \w    -13.00  28.00   0.50    2.00    --  -47.47  19.00  30.00   82
 18  \w    -62.00  25.00   0.50    2.00    --  -47.47  57.00  60.00  174
 19  \w    -13.00  28.00   0.50    2.00    --  -47.47  19.00-180.00   82
 20  \w    -75.00 -19.00   0.50    8.00    --  -91.75  61.00-150.00  112
 21  \w   -163.00-106.00   0.50    8.00    --  -91.75 -61.00  30.00  114
 22  \w   -163.00 -79.00   0.50    8.00    --  -91.75 -45.00  60.00  168
 23  \w   -163.00-110.00   0.50    8.00    --  -91.75 -77.00  90.00  106
 24  \w     31.00 105.00   0.50    8.00    --  103.89 -95.00-150.00  148
 25  \w     31.00 105.00   0.50    8.00    --  103.89 -95.00  60.00  148
 26  \w     31.00 105.00   0.50    8.00    --  103.89 -95.00-120.00  148
 27  \w    110.00 177.00   0.50    8.00    --  103.89  77.00 150.00  134
 28  \w     31.00  75.00   0.50    8.00    --  103.89 -61.00 -90.00   88
 29  \w    106.00 177.00   0.50    8.00    --  103.89  61.00-120.00  142
 30  \w     31.00  75.00   0.50    8.00    --  103.89 -61.00-120.00   88
 31  \w     31.00 105.00   0.50    8.00    --  103.89 -95.00  30.00  148
 32  \w   -120.00 -34.00   0.50    2.00    --  -47.47 -38.00 150.00  172
 33  \w   -120.00 -34.00   0.50    2.00    --  -47.47 -38.00   0.00  172
 34  \w   -120.00 -34.00   0.50    2.00    --  -47.47 -38.00  90.00  172
 35  \w   -120.00 -34.00   0.50    2.00    --  -47.47 -38.00 -60.00  172
 36  \w   -120.00 -34.00   0.50    2.00    --  -47.47 -38.00-150.00  172
 37  \w   -120.00 -34.00   0.50    2.00    --  -47.47 -38.00  30.00  172
 38  \w   -120.00 -34.00   0.50    2.00    --  -47.47 -38.00-120.00  172
;
_diffrn_measurement_device         'four-circle diffractometer'
_diffrn_measurement_device_type    'XtaLAB Synergy, Dualflex, HyPix'
_diffrn_measurement_method         '\w scans'
_diffrn_radiation_type             CuK\a
_diffrn_radiation_wavelength       1.54184
_diffrn_source                     ?
_reflns_Friedel_coverage           0.000
_reflns_Friedel_fraction_full      .
_reflns_Friedel_fraction_max       .
_reflns_number_gt                  6398
_reflns_number_total               7183
_reflns_special_details
;
 Reflections were merged by SHELXL according to the crystal
 class for the calculation of statistics and refinement.
 
 _reflns_Friedel_fraction is defined as the number of unique
 Friedel pairs measured divided by the number that would be
 possible theoretically, ignoring centric projections and
 systematic absences.
;
_reflns_threshold_expression       'I > 2\s(I)'
_computing_cell_refinement         'CrysAlisPro 1.171.42.101a (Rigaku OD, 2023)'
_computing_data_collection         'CrysAlisPro 1.171.42.101a (Rigaku OD, 2023)'
_computing_data_reduction          'CrysAlisPro 1.171.42.101a (Rigaku OD, 2023)'
_computing_molecular_graphics      'Olex2 1.5 (Dolomanov et al., 2009)'
_computing_publication_material    'Olex2 1.5 (Dolomanov et al., 2009)'
_computing_structure_refinement    'SHELXL 2018/3 (Sheldrick, 2015)'
_computing_structure_solution      'SHELXD  (Sheldrick, 2008)'
_refine_diff_density_max           2.904
_refine_diff_density_min           -0.772
_refine_diff_density_rms           0.187
_refine_ls_extinction_coef         .
_refine_ls_extinction_method       none
_refine_ls_goodness_of_fit_ref     1.477
_refine_ls_hydrogen_treatment      constr
_refine_ls_matrix_type             full
_refine_ls_number_parameters       505
_refine_ls_number_reflns           7183
_refine_ls_number_restraints       0
_refine_ls_R_factor_all            0.1252
_refine_ls_R_factor_gt             0.1184
_refine_ls_restrained_S_all        1.477
_refine_ls_shift/su_max            0.001
_refine_ls_shift/su_mean           0.000
_refine_ls_structure_factor_coef   Fsqd
_refine_ls_weighting_details      
 'w=1/[\s^2^(Fo^2^)+(0.2000P)^2^] where P=(Fo^2^+2Fc^2^)/3'
_refine_ls_weighting_scheme        calc
_refine_ls_wR_factor_gt            0.3202
_refine_ls_wR_factor_ref           0.3270
_refine_special_details            ?
_olex2_refinement_description
;
1.a Ternary CH refined with riding coordinates:
 C015(H015), C020(H020)
1.b Secondary CH2 refined with riding coordinates:
 C034(H03A,H03B), C041(H04A,H04B)
1.c Aromatic/amide H refined with riding coordinates:
 N005(H005), C007(H007), N012(H012), C018(H018), C019(H019), C022(H022),
 C023(H023), C025(H025), C026(H026), C027(H027), C029(H029), C033(H033),
 C035(H035), C036(H036), C037(H037), C038(H038), C039(H039), C040(H040),
 C042(H042), C043(H043), C044(H044), C046(H046), C048(H048), C049(H049),
 C050(H050), C052(H052), C054(H054), C055(H055)
;
_atom_sites_solution_hydrogens     geom
_atom_sites_solution_primary       ?
_atom_sites_solution_secondary     ?
loop_
  _atom_site_label
  _atom_site_type_symbol
  _atom_site_fract_x
  _atom_site_fract_y
  _atom_site_fract_z
  _atom_site_U_iso_or_equiv
  _atom_site_adp_type
  _atom_site_occupancy
  _atom_site_site_symmetry_order
  _atom_site_calc_flag
  _atom_site_refinement_flags_posn
  _atom_site_refinement_flags_adp
  _atom_site_refinement_flags_occupancy
  _atom_site_disorder_assembly
  _atom_site_disorder_group
 S001 S 0.72373(7) 0.05039(7) 0.32108(8) 0.0187(3) Uani 1 1 d . . . . .
 S002 S 1.50749(8) 0.26137(7) 0.51148(8) 0.0210(3) Uani 1 1 d . . . . .
 O003 O 0.6340(2) 0.1124(2) 0.2858(2) 0.0239(6) Uani 1 1 d . . . . .
 O00 O 0.6838(2) -0.0217(2) 0.3758(2) 0.0239(6) Uani 1 1 d . . . . .
 N005 N 1.2301(3) 0.0525(2) 0.3582(3) 0.0211(7) Uani 1 1 d . . . . .
 H005 H 1.150340 0.057918 0.363498 0.025 Uiso 1 1 calc R U . . .
 O006 O 1.5791(2) 0.3350(2) 0.4745(2) 0.0261(7) Uani 1 1 d . . . . .
 C007 C 1.0067(4) 0.3103(3) 0.2193(3) 0.0222(8) Uani 1 1 d . . . . .
 H007 H 1.046241 0.342473 0.175198 0.027 Uiso 1 1 calc R U . . .
 O1 O 1.5669(3) 0.1717(2) 0.5323(3) 0.0337(8) Uani 1 1 d . . . . .
 N009 N 1.0021(3) 0.1726(3) 0.3008(3) 0.0217(7) Uani 1 1 d . . . . .
 N010 N 1.2095(3) 0.3230(3) 0.4691(3) 0.0233(7) Uani 1 1 d . . . . .
 N012 N 0.9984(3) 0.1814(3) 0.5381(3) 0.0222(7) Uani 1 1 d . . . . .
 H012 H 1.076474 0.188349 0.526828 0.027 Uiso 1 1 calc R U . . .
 C013 C 0.9522(3) 0.2496(3) 0.6264(3) 0.0202(8) Uani 1 1 d . . . . .
 C014 C 1.3062(3) 0.2988(3) 0.4104(3) 0.0227(8) Uani 1 1 d . . . . .
 C015 C 1.3825(3) 0.2054(3) 0.4183(3) 0.0200(8) Uani 1 1 d . . . . .
 H015 H 1.419531 0.172570 0.350719 0.024 Uiso 1 1 calc R U . . .
 C016 C 0.8011(3) -0.0288(3) 0.2140(3) 0.0219(8) Uani 1 1 d . . . . .
 C017 C 1.4413(3) 0.3392(3) 0.6252(3) 0.0206(8) Uani 1 1 d . . . . .
 C018 C 1.0544(4) 0.2234(3) 0.2405(3) 0.0243(8) Uani 1 1 d . . . . .
 H018 H 1.129249 0.196768 0.210810 0.029 Uiso 1 1 calc R U . . .
 C019 C 1.1489(4) 0.4125(3) 0.4693(4) 0.0281(9) Uani 1 1 d . . . . .
 H019 H 1.080186 0.431255 0.510942 0.034 Uiso 1 1 calc R U . . .
 C020 C 0.8333(3) 0.1487(3) 0.4029(3) 0.0189(8) Uani 1 1 d . . . . .
 H020 H 0.785494 0.202869 0.454530 0.023 Uiso 1 1 calc R U . . .
 C021 C 0.8964(3) 0.2097(3) 0.3408(3) 0.0199(8) Uani 1 1 d . . . . .
 C022 C 1.4113(4) 0.2884(3) 0.6963(4) 0.0278(9) Uani 1 1 d . . . . .
 H022 H 1.421368 0.212512 0.682422 0.033 Uiso 1 1 calc R U . . .
 C023 C 1.0254(3) 0.3363(3) 0.6889(3) 0.0219(8) Uani 1 1 d . . . . .
 H023 H 1.104946 0.349060 0.668401 0.026 Uiso 1 1 calc R U . . .
 C024 C 1.2769(3) -0.0146(3) 0.2686(3) 0.0204(8) Uani 1 1 d . . . . .
 C025 C 1.4273(3) 0.4500(3) 0.6431(3) 0.0235(8) Uani 1 1 d . . . . .
 H025 H 1.446913 0.482622 0.592674 0.028 Uiso 1 1 calc R U . . .
 C026 C 0.8604(4) -0.1216(3) 0.2194(4) 0.0279(9) Uani 1 1 d . . . . .
 H026 H 0.863532 -0.139078 0.281173 0.033 Uiso 1 1 calc R U . . .
 C027 C 0.8343(4) 0.2327(3) 0.6576(3) 0.0251(9) Uani 1 1 d . . . . .
 H027 H 0.782915 0.174234 0.616114 0.030 Uiso 1 1 calc R U . . .
 C028 C 0.8683(4) 0.3873(3) 0.8108(3) 0.0245(9) Uani 1 1 d . . . . .
 C029 C 1.3968(3) -0.0496(3) 0.2640(4) 0.0242(9) Uani 1 1 d . . . . .
 H029 H 1.449131 -0.028362 0.323756 0.029 Uiso 1 1 calc R U . . .
 F031 F 1.4681(5) -0.3053(3) -0.0045(3) 0.0827(15) Uani 1 1 d . . . . .
 C033 C 0.9108(5) -0.1594(4) 0.0453(4) 0.0355(11) Uani 1 1 d . . . . .
 H033 H 0.949301 -0.204468 -0.012968 0.043 Uiso 1 1 calc R U . . .
 C034 C 1.3110(3) 0.1136(3) 0.4428(3) 0.0208(8) Uani 1 1 d . . . . .
 H03A H 1.369608 0.063756 0.459132 0.025 Uiso 1 1 calc R U . . .
 H03B H 1.262343 0.145369 0.503652 0.025 Uiso 1 1 calc R U . . .
 C035 C 1.3417(4) 0.3577(3) 0.3471(4) 0.0264(9) Uani 1 1 d . . . . .
 H035 H 1.407724 0.334884 0.303181 0.032 Uiso 1 1 calc R U . . .
 C036 C 1.3837(4) 0.5122(3) 0.7366(4) 0.0271(9) Uani 1 1 d . . . . .
 H036 H 1.374426 0.588251 0.750909 0.033 Uiso 1 1 calc R U . . .
 C037 C 1.1994(4) -0.0509(3) 0.1809(4) 0.0257(9) Uani 1 1 d . . . . .
 H037 H 1.116962 -0.028871 0.183687 0.031 Uiso 1 1 calc R U . . .
 C038 C 1.2421(4) -0.1189(3) 0.0901(4) 0.0299(9) Uani 1 1 d . . . . .
 H038 H 1.188450 -0.144037 0.031297 0.036 Uiso 1 1 calc R U . . .
 C039 C 0.7969(5) -0.0012(4) 0.1246(4) 0.0344(10) Uani 1 1 d . . . . .
 H039 H 0.756470 0.061866 0.121509 0.041 Uiso 1 1 calc R U . . .
 C040 C 1.4400(4) -0.1153(3) 0.1727(4) 0.0273(9) Uani 1 1 d . . . . .
 H040 H 1.522644 -0.136709 0.169903 0.033 Uiso 1 1 calc R U . . .
 C041 C 0.9221(3) 0.0978(3) 0.4625(3) 0.0213(8) Uani 1 1 d . . . . .
 H04A H 0.874480 0.055208 0.497461 0.026 Uiso 1 1 calc R U . . .
 H04B H 0.975274 0.047236 0.414090 0.026 Uiso 1 1 calc R U . . .
 C042 C 1.3545(4) 0.4634(3) 0.8077(4) 0.0302(10) Uani 1 1 d . . . . .
 H042 H 1.325698 0.506728 0.871428 0.036 Uiso 1 1 calc R U . . .
 C043 C 0.7926(4) 0.3008(3) 0.7485(4) 0.0252(9) Uani 1 1 d . . . . .
 H043 H 0.712606 0.289149 0.768808 0.030 Uiso 1 1 calc R U . . .
 C044 C 0.8414(3) 0.2988(3) 0.3247(4) 0.0242(9) Uani 1 1 d . . . . .
 H044 H 0.766084 0.323171 0.354805 0.029 Uiso 1 1 calc R U . . .
 F045 F 1.3262(4) -0.2581(3) -0.0858(3) 0.0741(13) Uani 1 1 d . . . . .
 C046 C 0.9846(4) 0.4036(3) 0.7797(4) 0.0262(9) Uani 1 1 d . . . . .
 H046 H 1.036442 0.461691 0.821350 0.031 Uiso 1 1 calc R U . . .
 C047 C 1.3639(4) -0.1505(3) 0.0848(4) 0.0302(10) Uani 1 1 d . . . . .
 C048 C 0.8969(4) 0.3513(3) 0.2649(4) 0.0292(10) Uani 1 1 d . . . . .
 H048 H 0.862110 0.413640 0.254417 0.035 Uiso 1 1 calc R U . . .
 C049 C 1.1813(4) 0.4780(3) 0.4123(4) 0.0327(11) Uani 1 1 d . . . . .
 H049 H 1.136932 0.541382 0.416444 0.039 Uiso 1 1 calc R U . . .
 C050 C 0.9138(4) -0.1866(3) 0.1344(4) 0.0314(10) Uani 1 1 d . . . . .
 H050 H 0.952991 -0.250549 0.136568 0.038 Uiso 1 1 calc R U . . .
 C051 C 1.4123(5) -0.2190(4) -0.0122(4) 0.0396(11) Uani 1 1 d . . . . .
 C052 C 1.3657(4) 0.3521(4) 0.7894(4) 0.0306(10) Uani 1 1 d . . . . .
 H052 H 1.342857 0.319612 0.839219 0.037 Uiso 1 1 calc R U . . .
 F053 F 1.4931(6) -0.1661(4) -0.0501(4) 0.118(2) Uani 1 1 d . . . . .
 C054 C 0.8529(5) -0.0680(4) 0.0399(4) 0.0427(12) Uani 1 1 d . . . . .
 H054 H 0.851389 -0.050622 -0.021904 0.051 Uiso 1 1 calc R U . . .
 C055 C 1.2789(4) 0.4509(4) 0.3489(4) 0.0325(11) Uani 1 1 d . . . . .
 H055 H 1.302454 0.494108 0.308052 0.039 Uiso 1 1 calc R U . . .
 F1 F 0.8805(3) 0.5540(2) 0.9457(3) 0.0571(10) Uani 1 1 d . . . . .
 F2 F 0.8424(3) 0.4116(2) 0.9856(2) 0.0492(8) Uani 1 1 d . . . . .
 F3 F 0.7042(3) 0.4718(3) 0.9086(3) 0.0695(12) Uani 1 1 d . . . . .
 C4 C 0.8254(4) 0.4557(4) 0.9104(4) 0.0334(10) Uani 1 1 d . . . . .

loop_
  _atom_site_aniso_label
  _atom_site_aniso_U_11
  _atom_site_aniso_U_22
  _atom_site_aniso_U_33
  _atom_site_aniso_U_23
  _atom_site_aniso_U_13
  _atom_site_aniso_U_12
 S001 0.0129(5) 0.0156(5) 0.0296(6) 0.0098(4) 0.0010(4) 0.0011(3)
 S002 0.0122(5) 0.0174(5) 0.0315(6) 0.0050(4) 0.0027(4) 0.0018(3)
 O003 0.0112(11) 0.0220(13) 0.0413(18) 0.0139(12) -0.0012(11) 0.0033(10)
 O00 0.0225(13) 0.0190(13) 0.0334(17) 0.0124(12) 0.0047(12) -0.0002(10)
 N005 0.0147(14) 0.0171(14) 0.0312(19) 0.0073(13) 0.0011(13) 0.0005(12)
 O006 0.0137(12) 0.0277(14) 0.0337(17) 0.0048(13) 0.0064(11) -0.0034(11)
 C007 0.029(2) 0.0265(18) 0.0135(18) 0.0105(15) 0.0047(15) -0.0043(15)
 O1 0.0177(13) 0.0232(14) 0.062(2) 0.0170(15) -0.0113(14) 0.0033(11)
 N009 0.0177(15) 0.0184(15) 0.0307(19) 0.0100(14) 0.0031(13) -0.0009(12)
 N010 0.0156(14) 0.0190(15) 0.034(2) 0.0066(14) -0.0016(13) 0.0018(12)
 N012 0.0166(14) 0.0233(15) 0.0278(19) 0.0093(14) 0.0018(13) 0.0020(12)
 C013 0.0196(17) 0.0204(17) 0.025(2) 0.0133(16) 0.0019(15) 0.0045(14)
 C014 0.0150(16) 0.0166(17) 0.035(2) 0.0061(16) -0.0031(15) -0.0038(14)
 C015 0.0130(16) 0.0157(16) 0.031(2) 0.0061(15) 0.0038(15) -0.0004(13)
 C016 0.0192(17) 0.0164(17) 0.030(2) 0.0066(16) -0.0004(16) -0.0002(14)
 C017 0.0131(16) 0.0175(17) 0.030(2) 0.0053(16) -0.0004(15) 0.0022(13)
 C018 0.0177(17) 0.0282(19) 0.026(2) 0.0073(17) 0.0063(15) -0.0015(15)
 C019 0.0176(17) 0.0212(18) 0.042(3) 0.0059(18) -0.0022(17) 0.0042(15)
 C020 0.0128(15) 0.0163(16) 0.030(2) 0.0094(15) 0.0044(15) 0.0023(13)
 C021 0.0136(16) 0.0172(16) 0.029(2) 0.0079(15) -0.0016(15) -0.0031(13)
 C022 0.029(2) 0.0227(19) 0.032(2) 0.0106(17) -0.0032(18) -0.0015(16)
 C023 0.0133(16) 0.0231(18) 0.033(2) 0.0143(17) 0.0018(15) -0.0008(14)
 C024 0.0199(17) 0.0120(15) 0.031(2) 0.0088(15) 0.0024(15) -0.0008(13)
 C025 0.0158(16) 0.0195(18) 0.035(2) 0.0086(17) 0.0015(16) -0.0022(14)
 C026 0.0244(19) 0.0243(19) 0.039(3) 0.0149(18) 0.0049(18) 0.0026(16)
 C027 0.0189(18) 0.0267(19) 0.033(2) 0.0147(17) 0.0016(16) -0.0010(15)
 C028 0.0246(19) 0.0211(18) 0.033(2) 0.0152(17) 0.0064(17) 0.0068(15)
 C029 0.0196(18) 0.0162(17) 0.038(2) 0.0104(17) 0.0002(17) 0.0000(14)
 F031 0.113(3) 0.072(3) 0.055(2) 0.003(2) 0.002(2) 0.064(3)
 C033 0.042(3) 0.025(2) 0.035(3) 0.0023(19) 0.007(2) 0.0088(19)
 C034 0.0175(17) 0.0192(17) 0.025(2) 0.0057(16) 0.0012(15) 0.0006(14)
 C035 0.0182(18) 0.0232(19) 0.041(3) 0.0152(18) -0.0016(17) -0.0035(15)
 C036 0.0195(18) 0.0162(17) 0.043(3) 0.0060(17) 0.0024(17) 0.0046(14)
 C037 0.0193(18) 0.0233(18) 0.036(2) 0.0122(17) 0.0010(17) 0.0025(15)
 C038 0.027(2) 0.027(2) 0.032(2) 0.0045(18) -0.0011(18) 0.0010(16)
 C039 0.047(3) 0.026(2) 0.034(3) 0.0125(19) 0.007(2) 0.0133(19)
 C040 0.0199(18) 0.0203(18) 0.041(3) 0.0081(17) 0.0022(17) 0.0010(15)
 C041 0.0153(16) 0.0234(18) 0.026(2) 0.0085(16) 0.0005(15) 0.0032(14)
 C042 0.0225(19) 0.026(2) 0.039(3) 0.0052(19) 0.0046(18) 0.0020(16)
 C043 0.0183(17) 0.0258(19) 0.037(2) 0.0170(18) 0.0063(17) 0.0035(15)
 C044 0.0163(17) 0.0199(18) 0.038(2) 0.0116(17) 0.0014(16) 0.0014(14)
 F045 0.075(3) 0.078(3) 0.048(2) -0.010(2) -0.0048(19) 0.030(2)
 C046 0.0212(18) 0.0206(18) 0.038(3) 0.0114(17) 0.0009(17) -0.0001(15)
 C047 0.026(2) 0.026(2) 0.037(3) 0.0075(19) 0.0028(18) 0.0044(16)
 C048 0.0198(18) 0.0231(19) 0.053(3) 0.024(2) -0.0025(18) -0.0014(15)
 C049 0.0214(19) 0.0213(19) 0.056(3) 0.015(2) -0.0085(19) 0.0037(16)
 C050 0.030(2) 0.0216(19) 0.045(3) 0.0125(19) 0.0045(19) 0.0071(16)
 C051 0.041(3) 0.037(2) 0.034(3) 0.001(2) 0.004(2) 0.006(2)
 C052 0.028(2) 0.031(2) 0.034(3) 0.0125(19) 0.0094(18) 0.0001(17)
 F053 0.149(5) 0.086(3) 0.090(4) -0.017(3) 0.084(4) -0.039(3)
 C054 0.060(3) 0.042(3) 0.030(3) 0.016(2) 0.004(2) 0.017(2)
 C055 0.0216(19) 0.029(2) 0.055(3) 0.026(2) -0.0072(19) -0.0059(16)
 F1 0.083(2) 0.0212(13) 0.058(2) -0.0034(13) 0.0396(18) -0.0064(14)
 F2 0.076(2) 0.0396(15) 0.0342(17) 0.0128(13) 0.0210(15) 0.0094(15)
 F3 0.0397(17) 0.083(3) 0.069(3) -0.005(2) 0.0240(17) 0.0272(18)
 C4 0.033(2) 0.0234(19) 0.044(3) 0.0100(19) 0.012(2) 0.0046(17)

_geom_special_details
;
 All esds (except the esd in the dihedral angle between two l.s. planes)
 are estimated using the full covariance matrix.  The cell esds are taken
 into account individually in the estimation of esds in distances, angles
 and torsion angles; correlations between esds in cell parameters are only
 used when they are defined by crystal symmetry.  An approximate (isotropic)
 treatment of cell esds is used for estimating esds involving l.s. planes.
;
loop_
  _geom_bond_atom_site_label_1
  _geom_bond_atom_site_label_2
  _geom_bond_distance
  _geom_bond_site_symmetry_2
  _geom_bond_publ_flag
 S001 O003 1.449(3) . ?
 S001 O00 1.444(3) . ?
 S001 C016 1.766(4) . ?
 S001 C020 1.806(4) . ?
 S002 O006 1.444(3) . ?
 S002 O1 1.446(3) . ?
 S002 C015 1.817(4) . ?
 S002 C017 1.765(4) . ?
 N005 H005 0.8800 . ?
 N005 C024 1.390(5) . ?
 N005 C034 1.447(5) . ?
 C007 H007 0.9500 . ?
 C007 C018 1.361(6) . ?
 C007 C048 1.409(6) . ?
 N009 C018 1.347(5) . ?
 N009 C021 1.331(5) . ?
 N010 C014 1.336(5) . ?
 N010 C019 1.348(5) . ?
 N012 H012 0.8800 . ?
 N012 C013 1.380(5) . ?
 N012 C041 1.466(5) . ?
 C013 C023 1.396(6) . ?
 C013 C027 1.406(5) . ?
 C014 C015 1.515(5) . ?
 C014 C035 1.388(6) . ?
 C015 H015 1.0000 . ?
 C015 C034 1.539(5) . ?
 C016 C026 1.401(5) . ?
 C016 C039 1.391(7) . ?
 C017 C022 1.389(6) . ?
 C017 C025 1.390(5) . ?
 C018 H018 0.9500 . ?
 C019 H019 0.9500 . ?
 C019 C049 1.377(7) . ?
 C020 H020 1.0000 . ?
 C020 C021 1.510(5) . ?
 C020 C041 1.542(5) . ?
 C021 C044 1.389(5) . ?
 C022 H022 0.9500 . ?
 C022 C052 1.405(6) . ?
 C023 H023 0.9500 . ?
 C023 C046 1.378(6) . ?
 C024 C029 1.394(5) . ?
 C024 C037 1.401(6) . ?
 C025 H025 0.9500 . ?
 C025 C036 1.395(6) . ?
 C026 H026 0.9500 . ?
 C026 C050 1.368(6) . ?
 C027 H027 0.9500 . ?
 C027 C043 1.385(6) . ?
 C028 C043 1.408(6) . ?
 C028 C046 1.388(6) . ?
 C028 C4 1.480(6) . ?
 C029 H029 0.9500 . ?
 C029 C040 1.385(6) . ?
 F031 C051 1.318(6) . ?
 C033 H033 0.9500 . ?
 C033 C050 1.384(7) . ?
 C033 C054 1.377(7) . ?
 C034 H03A 0.9900 . ?
 C034 H03B 0.9900 . ?
 C035 H035 0.9500 . ?
 C035 C055 1.396(6) . ?
 C036 H036 0.9500 . ?
 C036 C042 1.369(7) . ?
 C037 H037 0.9500 . ?
 C037 C038 1.389(6) . ?
 C038 H038 0.9500 . ?
 C038 C047 1.399(6) . ?
 C039 H039 0.9500 . ?
 C039 C054 1.387(7) . ?
 C040 H040 0.9500 . ?
 C040 C047 1.394(6) . ?
 C041 H04A 0.9900 . ?
 C041 H04B 0.9900 . ?
 C042 H042 0.9500 . ?
 C042 C052 1.392(6) . ?
 C043 H043 0.9500 . ?
 C044 H044 0.9500 . ?
 C044 C048 1.372(6) . ?
 F045 C051 1.330(6) . ?
 C046 H046 0.9500 . ?
 C047 C051 1.476(6) . ?
 C048 H048 0.9500 . ?
 C049 H049 0.9500 . ?
 C049 C055 1.383(7) . ?
 C050 H050 0.9500 . ?
 C051 F053 1.324(7) . ?
 C052 H052 0.9500 . ?
 C054 H054 0.9500 . ?
 C055 H055 0.9500 . ?
 F1 C4 1.332(5) . ?
 F2 C4 1.345(6) . ?
 F3 C4 1.348(6) . ?

loop_
  _geom_angle_atom_site_label_1
  _geom_angle_atom_site_label_2
  _geom_angle_atom_site_label_3
  _geom_angle
  _geom_angle_site_symmetry_1
  _geom_angle_site_symmetry_3
  _geom_angle_publ_flag
 O003 S001 C016 107.90(19) . . ?
 O003 S001 C020 106.28(16) . . ?
 O00 S001 O003 119.27(16) . . ?
 O00 S001 C016 107.29(17) . . ?
 O00 S001 C020 107.88(18) . . ?
 C016 S001 C020 107.76(17) . . ?
 O006 S002 O1 119.00(18) . . ?
 O006 S002 C015 107.26(18) . . ?
 O006 S002 C017 107.66(17) . . ?
 O1 S002 C015 107.97(17) . . ?
 O1 S002 C017 107.4(2) . . ?
 C017 S002 C015 106.96(18) . . ?
 C024 N005 H005 119.6 . . ?
 C024 N005 C034 120.7(3) . . ?
 C034 N005 H005 119.6 . . ?
 C018 C007 H007 121.0 . . ?
 C018 C007 C048 118.0(3) . . ?
 C048 C007 H007 121.0 . . ?
 C021 N009 C018 117.3(3) . . ?
 C014 N010 C019 117.1(4) . . ?
 C013 N012 H012 118.9 . . ?
 C013 N012 C041 122.3(3) . . ?
 C041 N012 H012 118.9 . . ?
 N012 C013 C023 119.4(3) . . ?
 N012 C013 C027 122.1(4) . . ?
 C023 C013 C027 118.5(4) . . ?
 N010 C014 C015 117.2(4) . . ?
 N010 C014 C035 123.1(4) . . ?
 C035 C014 C015 119.6(3) . . ?
 S002 C015 H015 107.3 . . ?
 C014 C015 S002 108.1(2) . . ?
 C014 C015 H015 107.3 . . ?
 C014 C015 C034 115.1(3) . . ?
 C034 C015 S002 111.3(3) . . ?
 C034 C015 H015 107.3 . . ?
 C026 C016 S001 119.0(3) . . ?
 C039 C016 S001 119.7(3) . . ?
 C039 C016 C026 121.3(4) . . ?
 C022 C017 S002 118.5(3) . . ?
 C022 C017 C025 122.2(4) . . ?
 C025 C017 S002 119.2(3) . . ?
 C007 C018 H018 117.9 . . ?
 N009 C018 C007 124.1(4) . . ?
 N009 C018 H018 117.9 . . ?
 N010 C019 H019 118.3 . . ?
 N010 C019 C049 123.4(4) . . ?
 C049 C019 H019 118.3 . . ?
 S001 C020 H020 106.9 . . ?
 C021 C020 S001 109.1(3) . . ?
 C021 C020 H020 106.9 . . ?
 C021 C020 C041 113.9(3) . . ?
 C041 C020 S001 112.8(2) . . ?
 C041 C020 H020 106.9 . . ?
 N009 C021 C020 117.5(3) . . ?
 N009 C021 C044 122.7(4) . . ?
 C044 C021 C020 119.7(3) . . ?
 C017 C022 H022 120.8 . . ?
 C017 C022 C052 118.4(4) . . ?
 C052 C022 H022 120.8 . . ?
 C013 C023 H023 119.4 . . ?
 C046 C023 C013 121.3(3) . . ?
 C046 C023 H023 119.4 . . ?
 N005 C024 C029 122.2(4) . . ?
 N005 C024 C037 118.6(3) . . ?
 C029 C024 C037 119.1(4) . . ?
 C017 C025 H025 120.7 . . ?
 C017 C025 C036 118.6(4) . . ?
 C036 C025 H025 120.7 . . ?
 C016 C026 H026 120.5 . . ?
 C050 C026 C016 119.0(4) . . ?
 C050 C026 H026 120.5 . . ?
 C013 C027 H027 119.8 . . ?
 C043 C027 C013 120.4(4) . . ?
 C043 C027 H027 119.8 . . ?
 C043 C028 C4 119.7(4) . . ?
 C046 C028 C043 119.2(4) . . ?
 C046 C028 C4 121.0(4) . . ?
 C024 C029 H029 119.9 . . ?
 C040 C029 C024 120.2(4) . . ?
 C040 C029 H029 119.9 . . ?
 C050 C033 H033 119.5 . . ?
 C054 C033 H033 119.5 . . ?
 C054 C033 C050 121.0(4) . . ?
 N005 C034 C015 111.7(3) . . ?
 N005 C034 H03A 109.3 . . ?
 N005 C034 H03B 109.3 . . ?
 C015 C034 H03A 109.3 . . ?
 C015 C034 H03B 109.3 . . ?
 H03A C034 H03B 107.9 . . ?
 C014 C035 H035 120.5 . . ?
 C014 C035 C055 119.1(4) . . ?
 C055 C035 H035 120.5 . . ?
 C025 C036 H036 120.1 . . ?
 C042 C036 C025 119.8(4) . . ?
 C042 C036 H036 120.1 . . ?
 C024 C037 H037 119.7 . . ?
 C038 C037 C024 120.5(4) . . ?
 C038 C037 H037 119.7 . . ?
 C037 C038 H038 119.9 . . ?
 C037 C038 C047 120.2(4) . . ?
 C047 C038 H038 119.9 . . ?
 C016 C039 H039 120.7 . . ?
 C054 C039 C016 118.5(4) . . ?
 C054 C039 H039 120.7 . . ?
 C029 C040 H040 119.5 . . ?
 C029 C040 C047 121.0(4) . . ?
 C047 C040 H040 119.5 . . ?
 N012 C041 C020 111.5(3) . . ?
 N012 C041 H04A 109.3 . . ?
 N012 C041 H04B 109.3 . . ?
 C020 C041 H04A 109.3 . . ?
 C020 C041 H04B 109.3 . . ?
 H04A C041 H04B 108.0 . . ?
 C036 C042 H042 119.1 . . ?
 C036 C042 C052 121.9(4) . . ?
 C052 C042 H042 119.1 . . ?
 C027 C043 C028 120.2(4) . . ?
 C027 C043 H043 119.9 . . ?
 C028 C043 H043 119.9 . . ?
 C021 C044 H044 120.3 . . ?
 C048 C044 C021 119.4(4) . . ?
 C048 C044 H044 120.3 . . ?
 C023 C046 C028 120.4(4) . . ?
 C023 C046 H046 119.8 . . ?
 C028 C046 H046 119.8 . . ?
 C038 C047 C051 121.0(4) . . ?
 C040 C047 C038 119.0(4) . . ?
 C040 C047 C051 120.1(4) . . ?
 C007 C048 H048 120.8 . . ?
 C044 C048 C007 118.3(3) . . ?
 C044 C048 H048 120.8 . . ?
 C019 C049 H049 120.3 . . ?
 C019 C049 C055 119.4(4) . . ?
 C055 C049 H049 120.3 . . ?
 C026 C050 C033 120.2(4) . . ?
 C026 C050 H050 119.9 . . ?
 C033 C050 H050 119.9 . . ?
 F031 C051 F045 105.0(4) . . ?
 F031 C051 C047 113.6(5) . . ?
 F031 C051 F053 105.7(5) . . ?
 F045 C051 C047 113.4(4) . . ?
 F053 C051 F045 105.4(5) . . ?
 F053 C051 C047 113.0(4) . . ?
 C022 C052 H052 120.4 . . ?
 C042 C052 C022 119.1(4) . . ?
 C042 C052 H052 120.4 . . ?
 C033 C054 C039 120.1(5) . . ?
 C033 C054 H054 119.9 . . ?
 C039 C054 H054 119.9 . . ?
 C035 C055 H055 121.2 . . ?
 C049 C055 C035 117.7(4) . . ?
 C049 C055 H055 121.2 . . ?
 F1 C4 C028 114.2(4) . . ?
 F1 C4 F2 104.9(4) . . ?
 F1 C4 F3 106.4(4) . . ?
 F2 C4 C028 113.5(3) . . ?
 F2 C4 F3 104.1(4) . . ?
 F3 C4 C028 112.9(4) . . ?

loop_
  _geom_torsion_atom_site_label_1
  _geom_torsion_atom_site_label_2
  _geom_torsion_atom_site_label_3
  _geom_torsion_atom_site_label_4
  _geom_torsion
  _geom_torsion_site_symmetry_1
  _geom_torsion_site_symmetry_2
  _geom_torsion_site_symmetry_3
  _geom_torsion_site_symmetry_4
  _geom_torsion_publ_flag
 S001 C016 C026 C050 176.0(3) . . . . ?
 S001 C016 C039 C054 -176.7(4) . . . . ?
 S001 C020 C021 N009 -93.9(4) . . . . ?
 S001 C020 C021 C044 84.0(4) . . . . ?
 S001 C020 C041 N012 -172.2(3) . . . . ?
 S002 C015 C034 N005 -167.0(2) . . . . ?
 S002 C017 C022 C052 176.1(3) . . . . ?
 S002 C017 C025 C036 -175.1(3) . . . . ?
 O003 S001 C016 C026 -158.1(3) . . . . ?
 O003 S001 C016 C039 18.6(4) . . . . ?
 O003 S001 C020 C021 -62.9(3) . . . . ?
 O003 S001 C020 C041 169.5(3) . . . . ?
 O00 S001 C016 C026 -28.5(4) . . . . ?
 O00 S001 C016 C039 148.3(4) . . . . ?
 O00 S001 C020 C021 168.1(2) . . . . ?
 O00 S001 C020 C041 40.5(3) . . . . ?
 N005 C024 C029 C040 -179.1(3) . . . . ?
 N005 C024 C037 C038 -179.4(4) . . . . ?
 O006 S002 C015 C014 -60.6(3) . . . . ?
 O006 S002 C015 C034 171.9(3) . . . . ?
 O006 S002 C017 C022 -154.2(3) . . . . ?
 O006 S002 C017 C025 22.3(4) . . . . ?
 O1 S002 C015 C014 170.0(3) . . . . ?
 O1 S002 C015 C034 42.5(3) . . . . ?
 O1 S002 C017 C022 -24.9(4) . . . . ?
 O1 S002 C017 C025 151.6(3) . . . . ?
 N009 C021 C044 C048 0.3(6) . . . . ?
 N010 C014 C015 S002 -93.5(3) . . . . ?
 N010 C014 C015 C034 31.7(5) . . . . ?
 N010 C014 C035 C055 4.3(6) . . . . ?
 N010 C019 C049 C055 1.7(7) . . . . ?
 N012 C013 C023 C046 -177.3(3) . . . . ?
 N012 C013 C027 C043 177.8(4) . . . . ?
 C013 N012 C041 C020 72.2(4) . . . . ?
 C013 C023 C046 C028 -0.6(6) . . . . ?
 C013 C027 C043 C028 -0.4(6) . . . . ?
 C014 N010 C019 C049 0.5(6) . . . . ?
 C014 C015 C034 N005 69.4(4) . . . . ?
 C014 C035 C055 C049 -1.9(6) . . . . ?
 C015 S002 C017 C022 90.8(3) . . . . ?
 C015 S002 C017 C025 -92.7(3) . . . . ?
 C015 C014 C035 C055 -172.9(4) . . . . ?
 C016 S001 C020 C021 52.6(3) . . . . ?
 C016 S001 C020 C041 -75.0(3) . . . . ?
 C016 C026 C050 C033 1.2(6) . . . . ?
 C016 C039 C054 C033 0.2(8) . . . . ?
 C017 S002 C015 C014 54.7(3) . . . . ?
 C017 S002 C015 C034 -72.8(3) . . . . ?
 C017 C022 C052 C042 -1.2(6) . . . . ?
 C017 C025 C036 C042 -0.8(6) . . . . ?
 C018 C007 C048 C044 -2.5(6) . . . . ?
 C018 N009 C021 C020 176.1(3) . . . . ?
 C018 N009 C021 C044 -1.7(6) . . . . ?
 C019 N010 C014 C015 173.8(3) . . . . ?
 C019 N010 C014 C035 -3.5(6) . . . . ?
 C019 C049 C055 C035 -0.9(7) . . . . ?
 C020 S001 C016 C026 87.5(3) . . . . ?
 C020 S001 C016 C039 -95.8(4) . . . . ?
 C020 C021 C044 C048 -177.4(4) . . . . ?
 C021 N009 C018 C007 0.9(6) . . . . ?
 C021 C020 C041 N012 62.7(4) . . . . ?
 C021 C044 C048 C007 1.8(6) . . . . ?
 C022 C017 C025 C036 1.2(6) . . . . ?
 C023 C013 C027 C043 -0.1(6) . . . . ?
 C024 N005 C034 C015 69.5(4) . . . . ?
 C024 C029 C040 C047 -2.1(6) . . . . ?
 C024 C037 C038 C047 -1.0(6) . . . . ?
 C025 C017 C022 C052 -0.2(6) . . . . ?
 C025 C036 C042 C052 -0.6(6) . . . . ?
 C026 C016 C039 C054 0.0(7) . . . . ?
 C027 C013 C023 C046 0.6(6) . . . . ?
 C029 C024 C037 C038 -1.4(6) . . . . ?
 C029 C040 C047 C038 -0.3(6) . . . . ?
 C029 C040 C047 C051 179.0(4) . . . . ?
 C034 N005 C024 C029 17.4(5) . . . . ?
 C034 N005 C024 C037 -164.6(3) . . . . ?
 C035 C014 C015 S002 83.8(4) . . . . ?
 C035 C014 C015 C034 -150.9(4) . . . . ?
 C036 C042 C052 C022 1.6(7) . . . . ?
 C037 C024 C029 C040 3.0(5) . . . . ?
 C037 C038 C047 C040 1.9(7) . . . . ?
 C037 C038 C047 C051 -177.4(4) . . . . ?
 C038 C047 C051 F031 -128.8(5) . . . . ?
 C038 C047 C051 F045 -9.0(7) . . . . ?
 C038 C047 C051 F053 110.9(6) . . . . ?
 C039 C016 C026 C050 -0.7(6) . . . . ?
 C040 C047 C051 F031 51.9(6) . . . . ?
 C040 C047 C051 F045 171.6(5) . . . . ?
 C040 C047 C051 F053 -68.5(7) . . . . ?
 C041 N012 C013 C023 -171.9(3) . . . . ?
 C041 N012 C013 C027 10.2(5) . . . . ?
 C041 C020 C021 N009 33.2(5) . . . . ?
 C041 C020 C021 C044 -149.0(4) . . . . ?
 C043 C028 C046 C023 0.1(6) . . . . ?
 C043 C028 C4 F1 -157.6(4) . . . . ?
 C043 C028 C4 F2 82.3(5) . . . . ?
 C043 C028 C4 F3 -35.8(6) . . . . ?
 C046 C028 C043 C027 0.4(6) . . . . ?
 C046 C028 C4 F1 25.5(6) . . . . ?
 C046 C028 C4 F2 -94.7(5) . . . . ?
 C046 C028 C4 F3 147.2(4) . . . . ?
 C048 C007 C018 N009 1.2(6) . . . . ?
 C050 C033 C054 C039 0.3(8) . . . . ?
 C054 C033 C050 C026 -1.0(7) . . . . ?
 C4 C028 C043 C027 -176.6(4) . . . . ?
 C4 C028 C046 C023 177.1(4) . . . . ?

_shelx_res_file
;
TITL PRC_OD_5_auto in P-1 #2
    3d.res
    created by SHELXL-2018/3 at 14:31:52 on 01-Jul-2024
REM Best SHELXD solution FINAL CC 81.43
REM Fragments: 28 24 1 1 1
CELL 1.54184 10.9322 12.9536 13.8256 108.451 91.843 91.343
ZERR 4 0.0004 0.0004 0.0007 0.004 0.004 0.003
LATT 1
SFAC C H F N O S
UNIT 80 68 12 8 8 4

L.S. 4 0 0
PLAN  5
SIZE 0.1 0.03 0.05
TEMP -173
CONF
MORE -1
BOND $H
fmap 2 53
acta
REM <olex2.extras>
REM <HklSrc "%.\\3d.hkl">
REM </olex2.extras>

WGHT    0.200000
FVAR       0.32793
S001  6    0.723732    0.050393    0.321080    11.00000    0.01285    0.01557 =
         0.02963    0.00978    0.00096    0.00106
S002  6    1.507493    0.261370    0.511482    11.00000    0.01220    0.01743 =
         0.03149    0.00495    0.00271    0.00177
O003  5    0.633966    0.112378    0.285832    11.00000    0.01119    0.02200 =
         0.04126    0.01393   -0.00120    0.00327
O00   5    0.683806   -0.021686    0.375820    11.00000    0.02247    0.01901 =
         0.03337    0.01239    0.00474   -0.00018
N005  4    1.230105    0.052513    0.358198    11.00000    0.01475    0.01710 =
         0.03123    0.00732    0.00109    0.00045
AFIX  43
H005  2    1.150340    0.057918    0.363498    11.00000   -1.20000
AFIX   0
O006  5    1.579133    0.335048    0.474524    11.00000    0.01373    0.02770 =
         0.03372    0.00484    0.00636   -0.00336
C007  1    1.006669    0.310325    0.219344    11.00000    0.02948    0.02651 =
         0.01348    0.01054    0.00473   -0.00427
AFIX  43
H007  2    1.046241    0.342473    0.175198    11.00000   -1.20000
AFIX   0
O1    5    1.566901    0.171660    0.532301    11.00000    0.01768    0.02315 =
         0.06193    0.01696   -0.01126    0.00330
N009  4    1.002081    0.172581    0.300818    11.00000    0.01770    0.01841 =
         0.03065    0.00999    0.00313   -0.00088
N010  4    1.209499    0.322994    0.469067    11.00000    0.01561    0.01900 =
         0.03388    0.00657   -0.00157    0.00184
N012  4    0.998418    0.181401    0.538104    11.00000    0.01659    0.02329 =
         0.02779    0.00925    0.00175    0.00200
AFIX  43
H012  2    1.076474    0.188349    0.526828    11.00000   -1.20000
AFIX   0
C013  1    0.952159    0.249609    0.626370    11.00000    0.01958    0.02037 =
         0.02530    0.01334    0.00189    0.00454
C014  1    1.306223    0.298830    0.410413    11.00000    0.01498    0.01658 =
         0.03454    0.00610   -0.00310   -0.00375
C015  1    1.382481    0.205429    0.418348    11.00000    0.01302    0.01567 =
         0.03065    0.00611    0.00379   -0.00039
AFIX  13
H015  2    1.419531    0.172570    0.350719    11.00000   -1.20000
AFIX   0
C016  1    0.801104   -0.028760    0.213983    11.00000    0.01918    0.01635 =
         0.02960    0.00657   -0.00039   -0.00025
C017  1    1.441319    0.339180    0.625151    11.00000    0.01309    0.01748 =
         0.02979    0.00530   -0.00036    0.00221
C018  1    1.054362    0.223356    0.240478    11.00000    0.01774    0.02819 =
         0.02630    0.00728    0.00630   -0.00148
AFIX  43
H018  2    1.129249    0.196768    0.210810    11.00000   -1.20000
AFIX   0
C019  1    1.148872    0.412455    0.469281    11.00000    0.01755    0.02116 =
         0.04247    0.00594   -0.00221    0.00422
AFIX  43
H019  2    1.080186    0.431255    0.510942    11.00000   -1.20000
AFIX   0
C020  1    0.833279    0.148669    0.402850    11.00000    0.01284    0.01633 =
         0.02950    0.00943    0.00437    0.00228
AFIX  13
H020  2    0.785494    0.202869    0.454530    11.00000   -1.20000
AFIX   0
C021  1    0.896377    0.209728    0.340819    11.00000    0.01358    0.01723 =
         0.02892    0.00786   -0.00156   -0.00308
C022  1    1.411312    0.288415    0.696336    11.00000    0.02925    0.02268 =
         0.03235    0.01065   -0.00325   -0.00153
AFIX  43
H022  2    1.421368    0.212512    0.682422    11.00000   -1.20000
AFIX   0
C023  1    1.025409    0.336272    0.688885    11.00000    0.01331    0.02306 =
         0.03312    0.01426    0.00176   -0.00079
AFIX  43
H023  2    1.104946    0.349060    0.668401    11.00000   -1.20000
AFIX   0
C024  1    1.276888   -0.014622    0.268625    11.00000    0.01990    0.01197 =
         0.03080    0.00881    0.00239   -0.00077
C025  1    1.427277    0.449962    0.643070    11.00000    0.01579    0.01947 =
         0.03505    0.00856    0.00152   -0.00224
AFIX  43
H025  2    1.446913    0.482622    0.592674    11.00000   -1.20000
AFIX   0
C026  1    0.860417   -0.121562    0.219428    11.00000    0.02440    0.02432 =
         0.03867    0.01492    0.00489    0.00264
AFIX  43
H026  2    0.863532   -0.139078    0.281173    11.00000   -1.20000
AFIX   0
C027  1    0.834276    0.232718    0.657604    11.00000    0.01886    0.02667 =
         0.03329    0.01474    0.00156   -0.00099
AFIX  43
H027  2    0.782915    0.174234    0.616114    11.00000   -1.20000
AFIX   0
C028  1    0.868340    0.387259    0.810823    11.00000    0.02455    0.02115 =
         0.03306    0.01518    0.00640    0.00683
C029  1    1.396839   -0.049629    0.264046    11.00000    0.01963    0.01618 =
         0.03785    0.01040    0.00017   -0.00002
AFIX  43
H029  2    1.449131   -0.028362    0.323756    11.00000   -1.20000
AFIX   0
F031  3    1.468067   -0.305314   -0.004485    11.00000    0.11253    0.07152 =
         0.05521    0.00327    0.00238    0.06406
C033  1    0.910834   -0.159410    0.045320    11.00000    0.04172    0.02538 =
         0.03491    0.00230    0.00724    0.00880
AFIX  43
H033  2    0.949301   -0.204468   -0.012968    11.00000   -1.20000
AFIX   0
C034  1    1.311040    0.113606    0.442818    11.00000    0.01750    0.01923 =
         0.02473    0.00568    0.00115    0.00060
AFIX  23
H03A  2    1.369608    0.063756    0.459132    11.00000   -1.20000
H03B  2    1.262343    0.145369    0.503652    11.00000   -1.20000
AFIX   0
C035  1    1.341664    0.357699    0.347119    11.00000    0.01823    0.02320 =
         0.04105    0.01523   -0.00159   -0.00350
AFIX  43
H035  2    1.407724    0.334884    0.303181    11.00000   -1.20000
AFIX   0
C036  1    1.383738    0.512208    0.736625    11.00000    0.01954    0.01616 =
         0.04344    0.00602    0.00242    0.00459
AFIX  43
H036  2    1.374426    0.588251    0.750909    11.00000   -1.20000
AFIX   0
C037  1    1.199388   -0.050933    0.180945    11.00000    0.01927    0.02332 =
         0.03644    0.01224    0.00105    0.00250
AFIX  43
H037  2    1.116962   -0.028871    0.183687    11.00000   -1.20000
AFIX   0
C038  1    1.242070   -0.118914    0.090052    11.00000    0.02712    0.02695 =
         0.03198    0.00453   -0.00105    0.00102
AFIX  43
H038  2    1.188450   -0.144037    0.031297    11.00000   -1.20000
AFIX   0
C039  1    0.796864   -0.001240    0.124552    11.00000    0.04669    0.02552 =
         0.03416    0.01250    0.00694    0.01329
AFIX  43
H039  2    0.756470    0.061866    0.121509    11.00000   -1.20000
AFIX   0
C040  1    1.439965   -0.115311    0.172703    11.00000    0.01991    0.02035 =
         0.04063    0.00806    0.00217    0.00095
AFIX  43
H040  2    1.522644   -0.136709    0.169903    11.00000   -1.20000
AFIX   0
C041  1    0.922053    0.097769    0.462467    11.00000    0.01527    0.02340 =
         0.02585    0.00851    0.00048    0.00323
AFIX  23
H04A  2    0.874480    0.055208    0.497461    11.00000   -1.20000
H04B  2    0.975274    0.047236    0.414090    11.00000   -1.20000
AFIX   0
C042  1    1.354486    0.463400    0.807748    11.00000    0.02253    0.02603 =
         0.03883    0.00516    0.00461    0.00201
AFIX  43
H042  2    1.325698    0.506728    0.871428    11.00000   -1.20000
AFIX   0
C043  1    0.792571    0.300810    0.748481    11.00000    0.01828    0.02581 =
         0.03694    0.01701    0.00628    0.00345
AFIX  43
H043  2    0.712606    0.289149    0.768808    11.00000   -1.20000
AFIX   0
C044  1    0.841423    0.298795    0.324683    11.00000    0.01630    0.01991 =
         0.03821    0.01164    0.00141    0.00138
AFIX  43
H044  2    0.766084    0.323171    0.354805    11.00000   -1.20000
AFIX   0
F045  3    1.326152   -0.258110   -0.085808    11.00000    0.07542    0.07809 =
         0.04841   -0.01023   -0.00482    0.02988
C046  1    0.984630    0.403646    0.779728    11.00000    0.02123    0.02062 =
         0.03810    0.01142    0.00086   -0.00011
AFIX  43
H046  2    1.036442    0.461691    0.821350    11.00000   -1.20000
AFIX   0
C047  1    1.363851   -0.150499    0.084795    11.00000    0.02610    0.02568 =
         0.03736    0.00750    0.00284    0.00441
C048  1    0.896860    0.351280    0.264874    11.00000    0.01980    0.02312 =
         0.05295    0.02438   -0.00247   -0.00145
AFIX  43
H048  2    0.862110    0.413640    0.254417    11.00000   -1.20000
AFIX   0
C049  1    1.181263    0.478018    0.412293    11.00000    0.02142    0.02131 =
         0.05632    0.01464   -0.00854    0.00370
AFIX  43
H049  2    1.136932    0.541382    0.416444    11.00000   -1.20000
AFIX   0
C050  1    0.913794   -0.186581    0.134421    11.00000    0.02987    0.02163 =
         0.04461    0.01247    0.00454    0.00708
AFIX  43
H050  2    0.952991   -0.250549    0.136568    11.00000   -1.20000
AFIX   0
C051  1    1.412268   -0.218976   -0.012161    11.00000    0.04144    0.03661 =
         0.03402    0.00101    0.00440    0.00632
C052  1    1.365714    0.352091    0.789440    11.00000    0.02847    0.03134 =
         0.03411    0.01249    0.00944    0.00015
AFIX  43
H052  2    1.342857    0.319612    0.839219    11.00000   -1.20000
AFIX   0
F053  3    1.493061   -0.166103   -0.050121    11.00000    0.14863    0.08640 =
         0.09011   -0.01719    0.08376   -0.03922
C054  1    0.852927   -0.067989    0.039922    11.00000    0.06028    0.04187 =
         0.02984    0.01566    0.00395    0.01667
AFIX  43
H054  2    0.851389   -0.050622   -0.021904    11.00000   -1.20000
AFIX   0
C055  1    1.278915    0.450854    0.348926    11.00000    0.02164    0.02880 =
         0.05505    0.02613   -0.00723   -0.00590
AFIX  43
H055  2    1.302454    0.494108    0.308052    11.00000   -1.20000
AFIX   0
F1    3    0.880498    0.553980    0.945723    11.00000    0.08262    0.02115 =
         0.05827   -0.00340    0.03963   -0.00643
F2    3    0.842443    0.411588    0.985647    11.00000    0.07632    0.03962 =
         0.03416    0.01281    0.02098    0.00935
F3    3    0.704180    0.471842    0.908562    11.00000    0.03965    0.08258 =
         0.06894   -0.00451    0.02397    0.02718
C4    1    0.825446    0.455666    0.910441    11.00000    0.03265    0.02344 =
         0.04442    0.00997    0.01166    0.00461
HKLF 4


REM  PRC_OD_5_auto in P-1 #2
REM wR2 = 0.3270, GooF = S = 1.477, Restrained GooF = 1.477 for all data
REM R1 = 0.1184 for 6398 Fo > 4sig(Fo) and 0.1252 for all 7183 data
REM 505 parameters refined using 0 restraints

END

WGHT      0.2000      0.0000

REM Highest difference peak  2.904,  deepest hole -0.772,  1-sigma level  0.187
Q1    1   1.5414  0.1997  0.5787  11.00000  0.05    2.90
Q2    1   1.2250  0.4952  0.5938  11.00000  0.05    2.83
Q3    1   0.7602 -0.0154  0.3817  11.00000  0.05    2.66
Q4    1   0.9151  0.3417  0.1357  11.00000  0.05    1.48
Q5    1   0.7114 -0.0781  0.4113  11.00000  0.05    1.44
;
_shelx_res_checksum                59229
_shelx_hkl_file
;
   0   0  -1  650.41   29.24
   0   0   1  677.99   29.26
   0   0   1  687.94   29.26
   0   0  -2   19.62    1.42
   0   0   2   19.14    1.31
   0   0   2   22.39    1.34
   0   0  -3  231.43   10.73
   0   0   3  259.13   10.74
   0   0   3  224.61   10.74
   0   0  -4  181.80    8.05
   0   0   4  190.69    8.04
   0   0   4  167.42    7.99
   0   0   5   56.31    3.28
   0   0  -5   60.51    3.50
   0   0   5   60.62    3.30
   0   0   5   49.18    3.22
   0   0   6   80.74    4.35
   0   0   6   69.26    4.29
   0   0  -7  265.27   12.01
   0   0  -7  283.61   12.10
   0   0   7  250.34   11.92
   0   0   7  228.53   11.81
   0   0   8    3.88    1.92
   0   0  -8   -0.22    2.09
   0   0  -8    0.33    2.45
   0   0   8   -0.42    1.73
   0   0  -8    2.36    2.32
   0   0   9   27.58    2.93
   0   0  -9   30.54    3.18
   0   0  -9   32.01    3.40
   0   0   9   27.15    2.81
   0   0  -9   31.05    3.32
   0   0  10   25.06    2.92
   0   0 -10   26.54    3.29
   0   0 -10   25.71    3.38
   0   0  10   22.11    3.04
   0   0 -10   22.38    3.28
   0   0  11    3.86    2.25
   0   0 -11    3.37    2.76
   0   0  11    1.78    2.42
   0   0 -11    4.48    2.80
   0   0 -11    4.40    2.97
   0   0  11    4.89    1.90
   0   0  12    0.67    2.41
   0   0 -12    0.11    2.80
   0   0 -12    4.30    2.84
   0   0 -12    1.10    2.04
   0   0  12    6.41    1.94
   0   0  13    2.44    1.85
   0   0  14    1.60    1.65
   0   0 -15    2.78    0.93
   0   0  15    4.92    1.41
   0   1 -16    5.60    0.86
   0  -1  16    9.53    1.18
   0  -1  16    7.91    0.99
   0  -1  15    2.51    1.49
   0   1 -15   -1.04    1.09
   0  -1  15    1.76    1.21
   0  -1  14   11.84    1.69
   0  -1  14   19.73    2.03
   0  -1  13    3.75    1.56
   0  -1  13    3.45    2.01
   0  -1  12    6.06    1.64
   0   1 -12    6.76    2.98
   0   1 -12    6.87    2.94
   0  -1  12   -1.02    2.35
   0   1 -12    2.37    2.74
   0  -1  12    5.65    2.12
   0  -1  11   45.04    4.00
   0   1 -11   56.60    4.67
   0   1 -11   61.12    4.61
   0  -1  11   47.26    4.32
   0   1 -11   51.56    4.53
   0  -1  11   68.28    3.31
   0  -1  11   65.53    3.55
   0  -1  10   10.41    1.45
   0  -1  10   11.21    2.25
   0   1 -10    8.73    2.92
   0   1 -10    7.62    2.74
   0  -1  10    7.39    2.28
   0   1 -10   10.58    2.87
   0   1  -9   42.31    3.74
   0  -1   9   48.60    3.57
   0   1  -9   51.23    3.86
   0  -1   9   48.79    2.61
   0  -1   9   48.65    3.40
   0  -1   8    1.84    1.03
   0  -1   8    1.54    1.74
   0   1  -8    2.99    2.16
   0  -1   8    2.83    1.71
   0  -1   7   55.07    3.25
   0  -1   7   52.94    3.30
   0   1  -7   61.67    3.71
   0  -1   7   47.07    2.57
   0  -1   7   59.65    3.50
   0  -1   6   28.56    2.21
   0  -1   6   26.81    2.14
   0  -1   6   25.50    2.20
   0  -1   5    6.65    1.45
   0   1  -5    3.21    1.79
   0  -1   5    3.71    1.38
   0  -1   5    5.73    1.56
   0  -1   4    6.35    0.52
   0  -1   4    9.16    1.40
   0   1  -4   11.63    1.80
   0  -1   4   13.06    1.45
   0  -1   4    5.83    0.50
   0   1  -3   45.24    2.11
   0  -1   3   39.80    1.80
   0   1  -2  313.30   16.08
   0  -1   2  404.00   16.05
   0   1  -2  337.91   16.13
   0  -1   2  408.10   16.08
   0  -1   2  356.44   16.04
   0   1  -1   12.80    1.59
   0  -1   1   92.80    1.77
   0   1   0   18.56    1.17
   0  -1   0   23.08    1.33
   0   1   1   54.01    2.49
   0  -1  -1   49.03    2.34
   0  -1  -1   50.82    2.60
   0   1   1   53.23    2.45
   0  -1  -1   49.49    2.33
   0  -1  -2  161.29    7.34
   0  -1  -2  159.04    7.58
   0   1   2  168.81    7.53
   0  -1  -2  173.18    7.34
   0  -1  -3    7.41    0.56
   0  -1  -3    5.04    1.94
   0  -1  -3    6.93    0.57
   0  -1  -3   10.52    1.73
   0   1   3    9.21    1.48
   0  -1  -4  189.22    8.82
   0  -1  -4  190.30    8.85
   0   1   5  187.46    8.68
   0  -1  -5  168.13    8.64
   0  -1  -5  191.61    8.66
   0  -1  -6   26.04    2.67
   0   1   6   22.43    2.39
   0   1   6   19.49    1.42
   0  -1  -6   22.10    2.73
   0  -1  -6   21.75    2.58
   0  -1  -7   27.55    2.74
   0   1   7   18.39    2.32
   0   1   7   19.29    1.48
   0  -1  -7   25.33    2.92
   0  -1  -7   27.05    2.74
   0  -1  -8   36.75    3.22
   0   1   8   28.29    2.83
   0   1   8   30.94    1.91
   0  -1  -8   29.57    3.25
   0   1   8   26.47    2.91
   0  -1  -8   31.60    3.14
   0  -1  -9   10.81    2.87
   0  -1  -9    8.70    2.68
   0   1   9    8.79    2.38
   0   1   9    9.06    2.37
   0  -1  -9    6.76    2.73
   0   1   9    9.43    1.40
   0  -1 -10   84.07    5.35
   0   1  10   61.27    4.89
   0   1  10   77.29    3.92
   0  -1 -10   85.64    5.41
   0   1  10   63.60    5.07
   0  -1 -10   87.35    5.29
   0   1  11    6.86    2.60
   0  -1 -11    7.30    3.01
   0   1  11    7.84    2.53
   0  -1 -11    5.60    2.10
   0   1  11   11.07    1.92
   0  -1 -11    7.83    2.97
   0   1  11    8.77    1.62
   0   1  12   12.82    2.75
   0  -1 -12   18.72    3.25
   0   1  12   15.30    2.96
   0  -1 -12   19.18    3.26
   0   1  12   20.58    2.13
   0   1  12   22.89    1.94
   0   1  13    0.85    1.46
   0   1  13    1.86    1.71
   0  -1 -14    5.00    1.03
   0   1  14    5.98    1.57
   0   1  15    1.93    1.19
   0  -2  16    6.10    1.04
   0   2 -16    4.13    0.99
   0  -2  16    7.00    1.27
   0  -2  15    1.75    1.26
   0  -2  15   -0.05    1.58
   0  -2  15    1.82    1.29
   0  -2  14    2.09    1.89
   0  -2  14    4.48    1.50
   0   2 -13   25.99    3.41
   0   2 -13   24.38    3.45
   0  -2  13   27.29    2.14
   0  -2  13   29.46    2.59
   0   2 -12    4.57    2.88
   0  -2  12    2.97    2.31
   0   2 -12    1.42    2.83
   0  -2  12    5.46    1.59
   0  -2  12    5.37    2.13
   0   2 -12    3.65    2.69
   0   2 -11   33.56    3.73
   0  -2  11   33.03    2.26
   0   2 -11   40.58    3.69
   0  -2  10    7.79    2.24
   0   2 -10    9.63    2.70
   0  -2  10   10.28    1.44
   0  -2  10    8.05    1.98
   0  -2   9   59.15    4.07
   0  -2   9   66.80    4.28
   0   2  -9   68.17    4.60
   0  -2   9   75.46    3.49
   0  -2   8    1.47    1.01
   0  -2   8    2.01    1.68
   0   2  -8    0.67    2.02
   0  -2   8    1.50    1.46
   0  -2   8    1.62    1.71
   0  -2   7    1.48    1.44
   0   2  -7    0.60    2.10
   0  -2   7    3.79    1.59
   0   2  -6   31.95    2.51
   0  -2   6   33.23    2.14
   0  -2   6   30.16    2.07
   0  -2   5    6.99    1.35
   0   2  -5   11.95    1.90
   0  -2   5    9.73    0.85
   0  -2   5   10.34    0.84
   0  -2   5    9.15    0.83
   0  -2   4   93.48    4.61
   0  -2   4   91.76    4.26
   0  -2   4   88.79    4.39
   0   2  -4  100.36    4.50
   0  -2   4   84.21    4.26
   0  -2   3   29.46    1.74
   0  -2   3   23.47    1.48
   0  -2   3   26.83    1.51
   0   2  -3   26.80    2.02
   0  -2   3   21.12    1.50
   0   2  -3   28.55    1.74
   0  -2   2 1222.73   49.89
   0  -2   2 1286.02   49.93
   0  -2   2 1124.95   49.91
   0  -2   1  367.76   13.30
   0  -2   1  328.46   13.39
   0   2  -1  208.91   13.29
   0   2  -1  297.02   13.41
   0  -2   0   22.50    1.71
   0   2   0   21.02    1.38
   0   2   1   65.27    3.78
   0  -2  -1   65.35    3.51
   0  -2  -1   89.21    3.56
   0   2   1   59.91    3.66
   0  -2  -1   90.93    3.90
   0  -2  -1   77.03    3.58
   0   2   2   16.07    1.84
   0  -2  -2   15.72    1.49
   0  -2  -2   16.67    1.25
   0   2   2   17.90    1.72
   0  -2  -2   21.18    2.26
   0  -2  -2   20.09    1.26
   0  -2  -3  244.94   11.61
   0  -2  -3  267.95   11.63
   0   2   3  241.99   11.96
   0   2   3  272.11   11.92
   0  -2  -3  286.74   11.96
   0  -2  -3  279.11   11.90
   0  -2  -3  264.61   11.64
   0  -2  -4  727.08   30.69
   0  -2  -4  695.25   31.04
   0  -2  -4  677.69   31.00
   0   2   4  727.64   31.09
   0  -2  -4  682.59   30.69
   0  -2  -5  253.85   11.73
   0   2   5  263.81   11.77
   0  -2  -5  242.56   11.66
   0  -2  -6  125.55    5.81
   0  -2  -6  123.49    5.90
   0   2   6  129.03    5.86
   0   2   6  124.41    5.90
   0  -2  -7    0.59    2.23
   0  -2  -7    2.16    2.39
   0   2   7    2.30    1.03
   0   2   7    3.49    1.98
   0   2   8  101.60    5.39
   0  -2  -8   79.59    4.10
   0  -2  -8   94.45    5.46
   0  -2  -8   71.92    4.79
   0   2   8   99.68    4.25
   0  -2  -8   97.39    5.41
   0  -2  -9   38.10    3.63
   0  -2  -9   34.45    1.97
   0  -2  -9   25.36    2.81
   0   2   9   36.56    3.41
   0  -2  -9   34.14    3.65
   0   2   9   37.53    2.23
   0  -2 -10   54.46    4.43
   0   2  10   43.09    4.25
   0   2  10   59.24    3.03
   0   2  10   66.44    3.10
   0  -2 -10   33.59    3.40
   0  -2 -10   46.21    4.32
   0   2  10   39.00    4.04
   0  -2 -11    3.75    2.83
   0   2  11    3.36    2.60
   0   2  11   -5.39    3.07
   0   2  11    3.67    1.54
   0   2  11    4.86    1.79
   0  -2 -11    2.40    2.86
   0   2  12   23.40    2.19
   0   2  12   25.65    2.08
   0   2  13    3.46    1.61
   0   2  13    3.49    1.45
   0   2  14   55.45    2.43
   0   2  14   49.50    2.42
   0   2  15   13.91    1.13
   0  -3  16    3.57    1.02
   0   3 -16    4.11    1.08
   0  -3  15    1.90    1.25
   0  -3  14   38.00    2.43
   0   3 -13   -3.33    2.84
   0   3 -13    2.06    2.58
   0  -3  13    2.31    1.49
   0  -3  12  105.49    4.97
   0   3 -12   95.62    6.27
   0   3 -12   93.06    6.15
   0   3 -11   15.49    2.99
   0  -3  11   10.26    2.35
   0  -3  11   12.74    1.57
   0   3 -10    3.29    2.44
   0  -3  10    3.25    1.23
   0  -3  10    2.21    1.81
   0  -3   9  124.97    6.63
   0  -3   9  134.04    5.94
   0   3  -8   29.25    3.03
   0  -3   8   31.68    2.56
   0  -3   8   34.82    1.87
   0  -3   8   29.90    2.36
   0  -3   7   27.26    2.02
   0   3  -7   27.84    2.59
   0   3  -7   26.44    2.83
   0  -3   7   27.15    1.91
   0  -3   6   20.63    1.45
   0  -3   6   25.63    2.29
   0  -3   6   27.28    1.91
   0   3  -6   32.36    2.62
   0   3  -6   25.62    2.77
   0  -3   6   22.33    1.44
   0  -3   6   15.62    1.39
   0  -3   6   25.25    2.18
   0  -3   5   -0.45    1.39
   0   3  -5    2.39    1.25
   0  -3   5    1.32    1.31
   0   3  -5    0.74    1.78
   0  -3   5    2.23    1.06
   0  -3   5    0.42    0.87
   0  -3   5    1.98    0.94
   0  -3   5    1.09    0.89
   0  -3   4  365.80   16.50
   0  -3   4  388.81   16.61
   0   3  -4  384.14   16.64
   0  -3   4  362.91   16.37
   0   3  -4  380.95   16.55
   0  -3   4  371.94   16.63
   0  -3   4  370.98   16.63
   0  -3   4  365.35   16.50
   0  -3   3   89.59    4.78
   0  -3   3  100.61    4.79
   0   3  -3  106.39    4.85
   0  -3   3  106.84    4.55
   0  -3   3   92.06    4.80
   0  -3   3  103.95    4.85
   0  -3   2 5760.44  249.01
   0  -3   2 5663.27  248.91
   0   3  -2 5551.32  248.91
   0   3  -2 6465.82  249.06
   0   3  -2 5704.64  248.91
   0  -3   2 5541.45  249.05
   0  -3   2 5632.33  249.04
   0  -3   1  768.36   33.90
   0   3  -1  742.04   34.03
   0  -3   1  744.69   34.09
   0   3  -1  870.19   34.17
   0  -3   1  812.72   34.06
   0  -3   1  772.13   34.11
   0  -3   1  783.06   34.13
   0   3   0    1.96    1.11
   0  -3   0    1.25    1.88
   0  -3   0    3.71    1.49
   0  -3   0    2.12    1.17
   0   3   0    1.15    1.29
   0   3   1   38.00    2.70
   0   3   1   39.17    2.59
   0  -3  -1   38.23    2.36
   0  -3  -1   48.13    2.38
   0  -3  -1   45.14    3.03
   0  -3  -1   44.70    2.42
   0  -3  -2   44.25    2.56
   0  -3  -2   50.35    3.10
   0   3   2   40.43    2.84
   0  -3  -2   42.07    2.52
   0  -3  -2   48.69    2.52
   0   3   2   42.58    3.02
   0  -3  -3    3.87    2.12
   0   3   3    3.66    1.50
   0  -3  -3    3.76    1.99
   0  -3  -3    2.74    0.91
   0  -3  -3    3.17    0.91
   0  -3  -3    2.38    0.92
   0  -3  -3    2.61    1.22
   0   3   3    3.63    1.59
   0  -3  -4    0.26    2.32
   0   3   4    0.39    1.63
   0  -3  -4    3.62    2.22
   0  -3  -4    1.01    0.77
   0  -3  -4    0.56    0.74
   0  -3  -4    1.36    0.78
   0   3   4    1.24    1.79
   0  -3  -4    0.84    1.37
   0  -3  -5   55.87    3.23
   0  -3  -5   53.63    3.26
   0   3   5   63.04    3.16
   0  -3  -5   55.24    2.60
   0   3   6 1002.25   45.85
   0  -3  -6 1133.36   46.54
   0  -3  -6 1111.46   46.53
   0   3   6 1186.10   46.74
   0  -3  -6 1037.55   46.27
   0  -3  -7  152.39    7.46
   0   3   7  156.29    7.56
   0   3   7  141.94    6.48
   0  -3  -7  157.67    7.47
   0  -3  -7  134.77    6.44
   0   3   7  155.62    7.57
   0  -3  -7  136.31    6.98
   0  -3  -8  120.70    6.25
   0  -3  -8  103.43    4.93
   0   3   8  116.26    6.29
   0   3   8  105.92    5.01
   0   3   8  121.45    6.40
   0  -3  -8  114.28    6.15
   0   3   9   17.77    2.94
   0  -3  -9   16.96    1.50
   0   3   9   20.71    1.73
   0   3   9   18.48    1.86
   0  -3  -9   15.25    3.24
   0  -3  -9   18.90    3.16
   0   3  10   20.50    3.18
   0  -3 -10   19.15    1.69
   0  -3 -10   22.20    3.38
   0  -3 -10   26.18    3.48
   0   3  10   24.85    2.00
   0   3  10   28.19    2.08
   0  -3 -11    3.06    1.11
   0  -3 -11    1.69    2.71
   0   3  11    4.66    1.69
   0  -3 -11    8.22    2.92
   0   3  11    1.56    1.53
   0   3  11    4.44    2.50
   0   3  12   24.33    2.02
   0   3  12   26.67    2.07
   0   3  13    3.33    1.31
   0   3  14    9.39    1.16
   0   4 -17    5.81    0.83
   0  -4  15   -1.12    1.20
   0  -4  14    2.33    1.55
   0  -4  14    2.18    1.40
   0  -4  13    2.05    2.05
   0   4 -13    0.57    2.55
   0  -4  13    1.97    1.45
   0  -4  12   42.82    2.47
   0  -4  12   40.32    2.92
   0  -4  11    5.16    1.87
   0  -4  11    1.37    1.26
   0   4 -11    2.66    2.58
   0  -4  10   28.28    1.83
   0  -4  10   32.06    2.21
   0  -4  10   28.80    3.10
   0   4 -10   25.84    3.12
   0  -4  10   21.71    2.37
   0  -4   9    4.35    1.88
   0   4  -9    2.54    2.46
   0  -4   9    2.42    1.07
   0  -4   9    2.21    1.52
   0   4  -9    1.02    2.22
   0   4  -8   24.24    2.64
   0  -4   8   18.12    1.95
   0  -4   8   18.24    1.74
   0  -4   8   22.84    1.40
   0  -4   8   24.83    2.49
   0   4  -8   24.46    2.71
   0  -4   7   10.77    1.28
   0  -4   7   13.94    1.37
   0  -4   7    8.50    1.19
   0  -4   7   10.65    1.19
   0  -4   7   15.25    1.55
   0   4  -7   15.79    2.41
   0  -4   7   10.41    1.94
   0   4  -7   15.58    2.55
   0  -4   6  123.55    6.14
   0  -4   6  114.15    6.12
   0  -4   6  112.33    6.57
   0  -4   6  121.44    6.14
   0  -4   6  139.75    6.09
   0   4  -6  169.50    6.70
   0  -4   6  156.06    6.66
   0   4  -6  130.73    6.31
   0  -4   5   80.58    4.26
   0  -4   5   73.64    4.47
   0  -4   5   81.53    4.28
   0  -4   5   88.17    4.03
   0   4  -5  100.13    4.67
   0  -4   5   85.58    4.44
   0  -4   5   86.31    4.51
   0   4  -5   87.97    4.33
   0  -4   4  262.05   10.54
   0  -4   4  241.21   10.46
   0  -4   4  249.53   10.54
   0   4  -4  210.66   10.56
   0  -4   4  223.87   10.14
   0  -4   4  210.50   10.47
   0  -4   4  238.95   10.52
   0   4  -4  219.81   10.41
   0  -4   3  470.26   20.20
   0  -4   3  439.67   20.03
   0  -4   3  469.09   20.23
   0  -4   3  455.71   19.78
   0   4  -3  457.81   20.15
   0  -4   3  428.44   20.11
   0  -4   2   19.95    1.26
   0   4  -2   16.39    1.58
   0  -4   2   24.63    1.84
   0   4  -2   19.54    1.40
   0   4  -2   22.22    1.89
   0  -4   2   24.01    1.76
   0   4  -1   28.40    1.99
   0  -4   1   26.13    1.33
   0  -4   1   27.53    1.92
   0  -4   1   23.34    2.16
   0   4  -1   30.81    2.19
   0  -4   0   47.72    2.58
   0  -4   0   56.23    3.19
   0  -4   0   53.74    2.60
   0  -4   0   46.90    2.62
   0   4   0   52.71    2.54
   0  -4   0   50.53    2.85
   0   4   0   57.54    2.75
   0  -4  -1   50.62    2.77
   0   4   1   53.40    3.01
   0  -4  -1   42.37    2.76
   0  -4  -1   50.00    2.77
   0   4   1   54.64    2.86
   0  -4  -1   50.42    3.08
   0  -4  -1   53.53    3.36
   0   4   2    2.41    1.64
   0  -4  -2    2.64    1.27
   0  -4  -2    2.66    1.08
   0  -4  -2    2.63    1.08
   0  -4  -2    4.28    2.18
   0   4   2    3.73    1.50
   0  -4  -3   14.28    1.44
   0  -4  -3   16.57    1.50
   0  -4  -3   19.35    2.45
   0   4   3   15.78    1.98
   0  -4  -3   16.06    1.66
   0   4   3   13.77    2.15
   0  -4  -3   21.12    2.59
   0  -4  -3   14.02    1.43
   0  -4  -4    9.54    1.23
   0  -4  -4   15.50    2.57
   0  -4  -4   16.37    2.45
   0   4   4   10.74    2.06
   0   4   4   11.72    2.12
   0  -4  -4   11.50    1.53
   0  -4  -4   10.03    1.21
   0  -4  -4    9.70    1.24
   0   4   5    3.42    1.82
   0  -4  -5    3.49    2.23
   0   4   5    2.50    2.02
   0  -4  -5    3.69    1.38
   0  -4  -5    3.49    2.32
   0   4   5    2.43    0.90
   0  -4  -6   68.97    3.22
   0   4   6   63.68    3.22
   0  -4  -6   71.94    4.41
   0  -4  -6   72.85    4.48
   0   4   6   70.59    4.35
   0  -4  -7  137.03    6.28
   0   4   7  143.98    6.30
   0  -4  -7  149.51    7.46
   0  -4  -7  140.83    7.39
   0   4   7  163.10    7.59
   0  -4  -8  524.85   22.97
   0   4   8  529.78   23.00
   0   4   8  500.09   22.93
   0  -4  -8  542.01   24.01
   0  -4  -8  563.70   24.07
   0   4   8  535.97   24.26
   0   4   9    8.37    2.69
   0   4   9   11.83    2.70
   0  -4  -9    8.78    2.96
   0   4   9    9.61    1.57
   0  -4  -9   10.40    1.35
   0  -4  -9    4.80    3.07
   0   4   9   10.18    1.50
   0   4  10    5.15    2.60
   0  -4 -10    1.47    1.18
   0  -4 -10    2.17    2.92
   0  -4 -10    1.56    2.73
   0   4  10    0.42    2.52
   0   4  10    2.10    1.45
   0  -4 -11   24.10    1.65
   0   4  11   21.17    1.90
   0   4  12   48.22    2.74
   0   4  13   19.77    1.54
   0  -5  16   23.75    1.84
   0  -5  15    6.12    1.75
   0  -5  14   19.75    2.13
   0  -5  14   16.75    1.71
   0  -5  13   -0.12    1.27
   0  -5  13    1.82    1.93
   0   5 -13    2.47    2.51
   0  -5  13    3.07    1.58
   0  -5  12   27.08    1.95
   0   5 -12   25.26    3.44
   0  -5  12   25.62    2.20
   0  -5  11   23.67    1.68
   0  -5  11   21.25    2.19
   0   5 -11   16.91    3.19
   0   5 -11   21.85    3.46
   0  -5  10   25.10    2.04
   0  -5  10   25.34    1.64
   0   5 -10   20.97    3.01
   0   5 -10   27.99    3.26
   0  -5  10   20.11    2.77
   0  -5   9    8.55    2.10
   0   5  -9   10.24    2.45
   0  -5   9    8.07    1.51
   0  -5   9    9.95    1.07
   0   5  -9    9.37    2.65
   0  -5   8    1.78    0.95
   0  -5   8    3.05    1.70
   0   5  -8    2.66    2.08
   0   5  -8    1.87    2.35
   0  -5   8    3.44    1.29
   0  -5   7    6.94    1.29
   0  -5   7    7.35    1.29
   0  -5   7    7.31    1.33
   0   5  -7    5.18    1.42
   0  -5   7    4.35    1.04
   0   5  -7    8.13    2.14
   0  -5   7    7.71    1.77
   0  -5   7    8.74    1.26
   0  -5   6   72.35    3.55
   0  -5   6   77.08    3.59
   0  -5   6   74.52    3.60
   0   5  -6   69.40    3.53
   0   5  -6   74.80    3.93
   0  -5   6   75.15    3.76
   0  -5   6   70.27    3.71
   0  -5   5   42.97    2.27
   0  -5   5   40.68    2.27
   0   5  -5   47.57    2.31
   0   5  -5   43.02    2.72
   0  -5   5   38.44    2.27
   0  -5   5   44.30    2.39
   0  -5   5   43.90    2.34
   0  -5   4   34.59    2.35
   0   5  -4   28.62    2.24
   0  -5   4   28.87    1.99
   0  -5   4   28.58    2.11
   0  -5   4   32.74    2.21
   0  -5   3   50.29    2.67
   0  -5   3   51.59    2.74
   0   5  -3   36.49    2.58
   0   5  -3   37.27    2.15
   0  -5   3   37.17    2.40
   0  -5   3   38.20    2.17
   0  -5   2   21.52    1.19
   0  -5   2   27.00    1.92
   0   5  -2   16.20    1.49
   0  -5   2   27.51    1.89
   0   5  -2   22.39    2.07
   0   5  -2   13.83    1.66
   0   5  -1   15.03    1.95
   0  -5   1    9.36    1.83
   0  -5   1   14.54    1.62
   0   5  -1   11.31    1.60
   0  -5   0   32.32    2.18
   0  -5   0   31.51    2.10
   0  -5   0   32.07    2.20
   0  -5   0   34.25    2.92
   0   5   0   25.40    2.02
   0  -5   0   33.24    2.49
   0   5   0   31.72    2.39
   0  -5  -1   52.45    3.11
   0   5   1   56.43    3.39
   0  -5  -1   56.95    3.16
   0  -5  -1   54.93    3.41
   0   5   1   53.81    3.17
   0  -5  -1   58.63    3.75
   0  -5  -1   55.55    3.00
   0  -5  -2    0.84    1.19
   0  -5  -2    3.80    1.18
   0  -5  -2    0.68    1.20
   0   5   2    2.59    1.82
   0  -5  -2    1.64    1.31
   0   5   2    2.94    1.64
   0  -5  -2    3.48    2.40
   0  -5  -2    2.34    1.80
   0  -5  -3    1.66    1.18
   0  -5  -3    0.61    1.32
   0   5   3    0.49    1.86
   0  -5  -3    1.39    1.15
   0  -5  -3    0.92    1.15
   0   5   3    1.07    1.67
   0  -5  -3    4.11    2.51
   0   5   4  111.01    5.74
   0  -5  -4  114.27    5.34
   0  -5  -4  106.74    5.35
   0   5   4  124.25    5.91
   0  -5  -4  101.72    5.25
   0  -5  -4  112.27    5.87
   0  -5  -4  109.84    5.92
   0  -5  -4  103.35    5.30
   0   5   4  102.75    4.85
   0   5   5   88.94    4.81
   0  -5  -5   79.30    4.83
   0   5   5   73.48    3.63
   0  -5  -5   77.11    3.64
   0   5   5   86.28    4.67
   0  -5  -5   86.18    4.87
   0  -5  -5   66.17    4.04
   0   5   6    1.36    2.10
   0  -5  -6    4.07    1.05
   0  -5  -6    2.40    2.51
   0   5   6    3.31    2.05
   0  -5  -6    4.78    2.62
   0   5   6    3.53    1.04
   0   5   7    5.73    2.44
   0  -5  -7    4.02    1.19
   0  -5  -7    3.64    2.77
   0   5   7    4.41    2.27
   0  -5  -7    4.75    2.61
   0   5   7    5.43    1.23
   0   5   8   13.32    1.45
   0  -5  -8   12.03    2.89
   0   5   8    9.47    2.54
   0  -5  -8   12.46    1.46
   0  -5  -8   13.81    3.17
   0   5   9   50.66    2.71
   0  -5  -9   47.40    2.65
   0  -5  -9   40.83    4.33
   0   5   9   37.07    4.05
   0   5  10  127.40    5.46
   0  -5 -10  122.74    5.37
   0  -5 -11   20.44    1.51
   0   5  11   18.23    1.69
   0  -5 -12    1.37    0.87
   0   5  12    1.41    1.13
   0   5  13    3.92    0.91
   0  -6  17   16.72    1.28
   0   6 -17   23.06    1.27
   0  -6  16   19.23    1.64
   0   6 -16   15.62    1.45
   0  -6  15   34.26    2.36
   0  -6  14    1.40    1.81
   0   6 -13  113.64    7.10
   0   6 -13  111.23    6.98
   0  -6  13  115.61    5.69
   0  -6  13  132.37    5.87
   0   6 -12   44.42    4.25
   0   6 -12   40.17    3.99
   0  -6  12   40.13    2.64
   0  -6  12   47.40    2.83
   0   6 -11   14.37    3.17
   0   6 -11   14.60    2.89
   0  -6  11   11.58    1.69
   0  -6  11   13.59    1.90
   0  -6  10    2.13    1.51
   0   6 -10    0.66    2.62
   0   6 -10    2.75    2.46
   0  -6  10    0.87    1.44
   0  -6  10    3.24    2.07
   0  -6   9   13.09    1.53
   0   6  -9    9.47    2.55
   0   6  -9   10.46    2.62
   0  -6   9    7.78    2.14
   0  -6   9    9.04    1.49
   0   6  -8   84.18    4.73
   0   6  -8   85.58    4.64
   0  -6   8   78.83    4.48
   0  -6   8   65.42    3.90
   0  -6   8   65.16    3.93
   0  -6   8   76.98    3.54
   0  -6   8   60.09    3.89
   0   6  -7   62.33    3.68
   0   6  -7   69.64    4.10
   0  -6   7   69.16    3.91
   0  -6   7   67.03    3.71
   0  -6   7   59.55    3.13
   0  -6   7   65.71    3.71
   0  -6   7   69.17    3.75
   0  -6   6  227.09   10.58
   0   6  -6  253.28   11.32
   0  -6   6  243.22   11.23
   0  -6   6  246.29   11.21
   0  -6   6  258.41   11.25
   0  -6   6  260.67   11.25
   0  -6   6  257.26   11.24
   0   6  -6  255.12   11.10
   0  -6   6  228.10   10.57
   0  -6   5  148.58    7.38
   0   6  -5  165.29    7.33
   0  -6   5  153.14    7.39
   0  -6   5  155.52    7.32
   0  -6   5  160.84    7.35
   0  -6   4   81.82    4.28
   0   6  -4   87.07    4.24
   0  -6   4   81.51    4.27
   0  -6   4   85.47    4.13
   0  -6   3    3.67    1.45
   0  -6   3    3.20    1.48
   0  -6   3    1.79    0.77
   0   6  -3    3.79    1.66
   0   6  -3    2.55    0.92
   0  -6   3    1.85    1.21
   0  -6   2   16.57    1.79
   0   6  -2   17.48    2.13
   0   6  -2   14.75    1.65
   0   6  -2   13.09    1.41
   0  -6   2   15.53    1.77
   0  -6   1    2.50    1.80
   0   6  -1    2.26    1.56
   0   6  -1    3.68    1.94
   0  -6   0  125.83    5.82
   0  -6   0  123.93    5.72
   0  -6   0  106.61    5.46
   0   6   0  117.59    5.76
   0  -6   0  125.96    6.17
   0  -6   0  124.42    5.75
   0  -6  -1   27.48    2.60
   0   6   1   28.52    2.24
   0  -6  -1   25.77    2.12
   0  -6  -1   23.63    1.96
   0   6   1   27.49    2.56
   0  -6  -1   31.61    3.19
   0  -6  -1   22.80    2.08
   0  -6  -1   23.62    2.15
   0  -6  -2   29.59    2.66
   0   6   2   22.02    2.35
   0  -6  -2   25.96    2.18
   0  -6  -2   25.86    2.02
   0   6   2   29.98    2.58
   0  -6  -2   28.57    2.23
   0  -6  -2   28.38    2.17
   0  -6  -3    0.86    0.60
   0   6   3    0.40    1.60
   0  -6  -3   -0.30    0.64
   0  -6  -3    2.15    1.24
   0  -6  -3    3.28    1.89
   0  -6  -3    2.72    2.45
   0  -6  -3    0.26    1.22
   0   6   3    0.74    1.82
   0  -6  -3    1.09    1.20
   0  -6  -3    0.41    1.19
   0  -6  -4  206.90   10.24
   0   6   4  214.15   10.26
   0  -6  -4  195.42    9.77
   0  -6  -4  207.49   10.16
   0  -6  -4  221.32    9.85
   0   6   4  209.96   10.12
   0   6   5   71.09    4.37
   0   6   5   70.61    4.23
   0  -6  -5   69.05    4.54
   0  -6  -5   62.33    4.20
   0  -6  -5   61.53    3.18
   0  -6  -6   19.52    1.58
   0   6   6   18.04    1.48
   0   6   6   23.05    2.81
   0   6   6   23.35    2.97
   0  -6  -6   18.82    2.74
   0  -6  -6   23.13    3.31
   0   6   7   11.52    2.72
   0  -6  -7   10.68    3.04
   0  -6  -7   12.20    2.55
   0   6   7    8.49    2.49
   0   6   7   10.60    1.34
   0  -6  -7   14.17    1.46
   0   6   8   12.76    2.71
   0   6   8   18.52    1.63
   0  -6  -8   19.86    1.69
   0  -6  -8   20.20    2.96
   0  -6  -8   25.64    3.47
   0   6   8   14.67    3.01
   0  -6  -9    1.10    1.27
   0   6   9    0.36    1.25
   0   6  10    3.90    1.26
   0  -6 -10    4.87    1.21
   0  -6 -10    7.14    1.22
   0  -6 -11    6.65    1.09
   0   6  11    3.76    1.10
   0  -6 -12   12.47    0.99
   0   6  12   13.13    1.20
   0  -6 -13   15.73    1.07
   0   7 -17    3.89    0.77
   0  -7  17    3.21    0.78
   0  -7  16    6.05    1.23
   0   7 -16    4.53    1.12
   0  -7  16    6.13    1.17
   0  -7  15    2.18    1.46
   0  -7  14    2.58    1.67
   0  -7  13   98.19    4.66
   0  -7  13   88.24    4.50
   0   7 -12   83.43    5.61
   0  -7  12   84.68    4.21
   0   7 -12   85.89    5.49
   0  -7  12   78.65    4.09
   0  -7  11    0.26    2.06
   0   7 -11    1.17    2.82
   0  -7  11    2.32    1.63
   0   7 -11    2.55    2.53
   0  -7  11    1.24    1.46
   0  -7  10  167.42    8.98
   0   7 -10  186.73    9.06
   0  -7  10  170.36    7.75
   0   7 -10  187.42    9.07
   0  -7  10  161.66    7.76
   0  -7   9   27.98    3.05
   0  -7   9   34.74    2.15
   0   7  -9   37.50    3.42
   0  -7   9   33.03    2.24
   0   7  -9   43.12    3.63
   0   7  -8    0.30    1.51
   0  -7   8    1.10    1.40
   0  -7   8    3.48    1.38
   0  -7   8    2.85    1.45
   0  -7   8    2.84    1.51
   0  -7   8    4.28    1.85
   0   7  -8    3.41    2.34
   0  -7   8    3.26    1.21
   0  -7   7   45.29    3.13
   0  -7   7   43.45    3.13
   0  -7   7   43.03    2.25
   0   7  -7   51.56    3.58
   0   7  -7   41.84    2.97
   0  -7   7   44.25    2.28
   0  -7   7   44.36    3.10
   0  -7   7   40.34    3.07
   0  -7   6    4.64    1.59
   0  -7   6    6.23    1.67
   0  -7   6    5.52    1.61
   0   7  -6    5.18    1.62
   0  -7   6    5.24    0.85
   0   7  -6    7.65    2.29
   0  -7   6    7.26    1.62
   0  -7   6    5.56    1.50
   0  -7   6    5.47    0.88
   0  -7   5   60.85    3.50
   0  -7   5   56.26    3.48
   0  -7   5   52.12    2.69
   0  -7   5   58.46    3.29
   0  -7   5   54.75    3.26
   0  -7   5   53.12    3.43
   0   7  -5   59.78    3.39
   0  -7   5   51.05    2.64
   0  -7   4   98.17    5.00
   0  -7   4   88.06    4.22
   0  -7   4  101.10    4.81
   0  -7   4   95.98    5.03
   0   7  -4   94.44    4.90
   0  -7   4   87.92    4.22
   0  -7   3   30.51    2.36
   0  -7   3   28.23    1.60
   0  -7   3   31.06    2.40
   0  -7   3   27.44    1.58
   0   7  -3   28.23    2.49
   0  -7   3   30.90    2.13
   0   7  -2   25.26    2.41
   0   7  -2   20.84    1.91
   0   7  -2   19.39    1.65
   0  -7   1  137.21    6.78
   0   7  -1  149.03    6.99
   0  -7   1  127.95    6.03
   0  -7   1  147.10    6.78
   0  -7   1  137.14    6.79
   0   7  -1  148.71    6.65
   0  -7   1  127.01    6.03
   0  -7   0   29.57    1.79
   0  -7   0   37.47    2.88
   0   7   0   38.43    3.11
   0  -7   0   36.50    2.63
   0   7   0   40.70    2.78
   0  -7   0   37.75    2.62
   0  -7   0   32.42    2.54
   0  -7   0   37.04    3.40
   0  -7   0   32.81    1.81
   0  -7  -1   25.55    1.49
   0  -7  -1   26.96    2.25
   0   7   1   30.73    2.62
   0  -7  -1   28.17    2.30
   0  -7  -1   30.24    2.29
   0  -7  -1   29.11    3.17
   0  -7  -1   24.29    1.45
   0  -7  -1   25.86    2.57
   0   7   1   19.99    2.19
   0  -7  -1   17.57    1.86
   0  -7  -2  216.38   10.02
   0  -7  -2  228.33   10.26
   0  -7  -2  207.41   10.00
   0  -7  -2  204.87    9.97
   0  -7  -2  257.56   10.56
   0  -7  -2  200.28    9.30
   0   7   2  205.40   10.03
   0   7   2  237.15   10.33
   0  -7  -2  204.93    9.29
   0  -7  -2  202.71    9.32
   0  -7  -2  209.85    9.37
   0  -7  -3    4.23    0.78
   0   7   3    6.43    1.84
   0  -7  -3    4.50    1.45
   0  -7  -3    3.19    1.39
   0  -7  -3    4.53    0.73
   0  -7  -3    4.65    1.06
   0  -7  -3    4.40    1.42
   0  -7  -3    7.42    2.81
   0  -7  -3    5.81    2.06
   0   7   3    5.35    2.11
   0   7   4   -0.09    1.81
   0  -7  -4    0.19    1.10
   0  -7  -4    1.84    2.01
   0  -7  -4   -2.15    2.67
   0   7   4   -0.88    2.05
   0   7   5    2.34    1.95
   0  -7  -5    5.60    2.27
   0  -7  -5    4.15    2.91
   0   7   5    4.89    2.26
   0  -7  -6   80.17    3.78
   0  -7  -6   67.64    4.89
   0  -7  -6   77.87    5.30
   0   7   6   74.24    5.06
   0   7   6   64.03    4.79
   0  -7  -7   92.86    4.28
   0   7   7   76.68    5.56
   0   7   7   80.56    5.41
   0  -7  -7   77.17    5.41
   0  -7  -7   87.51    5.78
   0   7   8    7.77    2.66
   0  -7  -8    6.15    1.34
   0  -7  -9   12.70    1.44
   0  -7  -9   14.04    1.47
   0  -7 -10    1.67    1.09
   0  -7 -10    2.47    1.06
   0  -7 -11    1.36    0.88
   0  -8  17    4.38    0.70
   0   8 -16    0.10    0.96
   0  -8  16    1.40    1.02
   0   8 -15   23.99    1.73
   0  -8  15   27.43    1.83
   0  -8  14   38.38    2.39
   0  -8  13   13.49    1.73
   0   8 -12    6.84    2.71
   0   8 -12    4.06    2.94
   0  -8  12    6.49    1.53
   0  -8  12    7.39    1.60
   0  -8  11    2.95    2.26
   0   8 -11    4.59    2.61
   0   8 -11    5.38    2.96
   0  -8  11    6.28    1.52
   0  -8  11    4.32    1.52
   0  -8  10  137.11    6.53
   0  -8  10  135.88    7.69
   0   8 -10  154.24    7.92
   0   8 -10  149.31    7.84
   0   8  -9  514.35   22.32
   0  -8   9  513.02   22.04
   0  -8   9  464.43   21.22
   0   8  -9  518.53   22.36
   0  -8   9  456.85   22.23
   0  -8   8   53.98    3.83
   0  -8   8   56.44    3.87
   0  -8   8   58.72    2.90
   0  -8   8   57.88    2.88
   0  -8   8   54.71    3.09
   0   8  -8   70.03    4.33
   0  -8   8   58.12    3.90
   0  -8   8   50.68    3.79
   0  -8   8   55.01    2.87
   0  -8   8   60.63    3.06
   0  -8   8   59.16    2.92
   0  -8   7   19.38    1.63
   0  -8   7   16.26    1.29
   0  -8   7   17.33    2.21
   0  -8   7   16.12    2.22
   0   8  -7   17.81    2.73
   0  -8   7   13.64    1.29
   0  -8   7   20.93    2.28
   0  -8   7   17.03    2.09
   0  -8   7   17.50    1.63
   0  -8   7   12.44    1.22
   0  -8   7   15.94    1.28
   0  -8   7   16.66    1.69
   0   8  -7   12.34    2.05
   0  -8   6   37.73    2.21
   0  -8   6   36.36    1.98
   0  -8   6   32.75    2.00
   0   8  -6   41.11    3.37
   0   8  -6   29.37    2.69
   0  -8   6   33.94    1.97
   0  -8   6   33.32    1.97
   0  -8   6   32.70    2.23
   0  -8   6   37.77    2.97
   0  -8   6   39.05    2.22
   0  -8   6   39.99    3.00
   0  -8   6   38.80    2.97
   0  -8   6   35.58    2.68
   0  -8   6   32.73    2.65
   0  -8   5  251.17   10.42
   0  -8   5  240.48   10.41
   0  -8   5  240.80   11.24
   0  -8   5  245.41   11.26
   0   8  -5  215.78   10.95
   0  -8   5  229.34   10.35
   0  -8   5  218.96   10.33
   0  -8   5  229.94   10.39
   0  -8   5  232.63   10.34
   0  -8   5  240.96   11.24
   0  -8   5  223.85   10.34
   0  -8   5  224.12   10.87
   0  -8   5  225.08   10.95
   0  -8   4   34.87    2.08
   0  -8   4   40.65    2.24
   0  -8   4   36.68    2.98
   0  -8   4   41.98    2.07
   0  -8   4   40.10    2.09
   0  -8   4   34.72    2.05
   0  -8   4   39.45    3.02
   0  -8   4   41.64    2.30
   0   8  -4   36.80    2.92
   0  -8   4   34.97    2.62
   0   8  -3  110.17    5.75
   0  -8   3  101.92    5.03
   0  -8   3  108.11    4.94
   0  -8   3  113.04    5.83
   0  -8   3  106.43    5.49
   0  -8   3  116.25    5.84
   0  -8   3  104.42    4.95
   0  -8   2   11.83    1.14
   0  -8   2   11.26    1.86
   0  -8   2    7.93    1.42
   0   8  -2   11.77    2.18
   0  -8   2   12.04    1.42
   0   8  -2    6.92    1.64
   0  -8   2   10.07    0.96
   0  -8   2   10.35    1.02
   0  -8   1   32.92    1.89
   0   8  -1   32.67    2.65
   0  -8   1   34.39    2.68
   0  -8   1   39.49    2.85
   0   8  -1   40.95    3.15
   0  -8   1   34.43    2.21
   0  -8   1   35.16    1.96
   0  -8   1   33.83    1.85
   0  -8   1   36.12    2.76
   0  -8   1   34.40    1.87
   0  -8   1   31.42    1.88
   0  -8   0  161.42    7.49
   0  -8   0  153.74    7.77
   0  -8   0  142.33    6.56
   0  -8   0  142.54    6.62
   0   8   0  147.54    7.37
   0  -8   0  141.94    6.58
   0  -8   0  143.44    6.57
   0  -8   0  149.09    7.47
   0  -8   0  147.65    7.41
   0   8   0  165.13    7.84
   0  -8   0  139.95    6.57
   0  -8   0  152.80    7.42
   0  -8  -1   27.04    1.63
   0   8   1   32.62    3.23
   0  -8  -1   30.78    2.52
   0   8   1   30.21    2.85
   0  -8  -1   27.05    3.39
   0  -8  -1   31.16    2.76
   0  -8  -1   31.61    2.53
   0  -8  -1   27.88    2.42
   0  -8  -1   27.85    1.78
   0  -8  -1   27.35    1.62
   0  -8  -1   25.55    1.59
   0  -8  -1   26.86    1.60
   0  -8  -1   24.05    1.62
   0  -8  -2   13.59    1.10
   0   8   2   11.75    1.97
   0  -8  -2   16.92    1.18
   0  -8  -2   17.31    3.12
   0  -8  -2   16.19    2.39
   0  -8  -2   16.54    1.97
   0  -8  -2   14.70    1.95
   0  -8  -2   13.84    1.27
   0   8   2   15.00    2.45
   0  -8  -2   15.98    1.97
   0  -8  -2   12.29    1.12
   0  -8  -2   13.52    1.13
   0  -8  -2   12.71    1.38
   0   8   3  149.41    7.58
   0  -8  -3  143.42    7.45
   0  -8  -3  169.94    7.95
   0  -8  -3  114.06    6.98
   0  -8  -3  138.28    6.33
   0  -8  -3  141.30    6.36
   0   8   3  120.67    7.22
   0  -8  -3  147.81    6.44
   0  -8  -3  135.37    7.11
   0   8   4   24.00    2.97
   0  -8  -4   30.32    3.60
   0  -8  -4   27.18    2.96
   0   8   5   52.61    4.18
   0  -8  -5   54.92    4.06
   0  -8  -5   63.64    4.64
   0  -8  -6   39.06    2.27
   0   8   6   33.41    3.52
   0  -8  -6   41.75    4.01
   0  -8  -6   33.81    3.34
   0  -8  -7    1.13    1.28
   0  -8  -8   41.51    2.45
   0  -8  -8   42.52    2.50
   0  -8  -9   12.24    1.35
   0  -8  -9   13.58    1.37
   0  -8 -10    1.23    0.94
   0  -8 -10    1.04    0.90
   0  -8 -11   15.45    1.01
   0  -8 -11   16.63    1.18
   0   8  11   14.70    1.10
   0   9 -16    0.71    0.78
   0  -9  16    2.62    0.92
   0   9 -15    9.08    1.18
   0  -9  15   12.64    1.34
   0   9 -14   13.27    1.49
   0  -9  14   20.80    1.69
   0  -9  13    0.78    1.47
   0  -9  12    1.34    1.41
   0  -9  12    1.15    1.56
   0  -9  11    4.46    1.51
   0  -9  11    6.53    1.67
   0   9 -11    5.82    2.88
   0   9 -11    8.23    2.78
   0   9 -10    1.54    2.64
   0  -9  10    0.83    1.54
   0  -9  10    1.38    1.48
   0   9 -10    1.31    2.84
   0  -9  10   -1.47    1.89
   0  -9   9   26.48    1.90
   0  -9   9   23.22    1.95
   0  -9   9   20.92    2.00
   0  -9   9   23.69    1.51
   0  -9   9   21.81    1.56
   0   9  -9   24.05    3.21
   0  -9   9   17.94    2.46
   0  -9   9   22.84    1.53
   0  -9   9   22.85    1.51
   0  -9   9   17.89    2.33
   0   9  -9   22.32    3.41
   0  -9   8  219.70    9.93
   0  -9   8  224.60    9.89
   0  -9   8  205.90    9.97
   0  -9   8  224.11    9.89
   0  -9   8  188.56   10.61
   0  -9   8  203.91   10.81
   0  -9   8  233.59   10.99
   0   9  -8  235.61   11.10
   0  -9   8  222.02    9.90
   0  -9   8  240.35    9.90
   0  -9   8  200.93    9.89
   0  -9   8  230.04   11.00
   0  -9   7    8.93    1.08
   0  -9   7    9.43    1.66
   0  -9   7    9.68    1.55
   0  -9   7   10.44    1.56
   0   9  -7    9.24    2.61
   0  -9   7    8.57    1.11
   0  -9   7    9.07    1.16
   0  -9   7   10.32    1.18
   0  -9   7    8.61    2.11
   0  -9   7    8.26    2.03
   0  -9   7    7.62    2.06
   0   9  -7    8.96    1.98
   0  -9   7    6.22    1.74
   0  -9   6  101.88    4.85
   0  -9   6   96.10    4.70
   0   9  -6  109.72    6.00
   0  -9   6  100.83    4.75
   0  -9   6   96.26    5.45
   0  -9   6   96.11    5.30
   0   9  -6  107.27    5.59
   0  -9   6   98.66    4.83
   0  -9   6  100.65    5.79
   0  -9   6   99.10    5.79
   0  -9   6   98.24    4.84
   0  -9   6  100.53    4.71
   0  -9   6   99.06    4.74
   0  -9   6  109.78    5.85
   0  -9   5   22.52    1.55
   0  -9   5   21.50    1.51
   0  -9   5   22.84    1.53
   0  -9   5   22.76    1.97
   0  -9   5   21.11    2.12
   0  -9   5   21.03    2.55
   0  -9   5   21.88    1.79
   0  -9   5   24.96    1.95
   0   9  -5   21.14    2.45
   0  -9   5   24.82    1.88
   0  -9   5   20.09    1.52
   0  -9   5   20.99    2.45
   0  -9   5   23.83    2.53
   0  -9   4    1.49    0.93
   0  -9   4   -0.61    1.27
   0  -9   4   -0.34    1.60
   0  -9   4    0.19    1.30
   0  -9   4    0.30    1.61
   0  -9   4    2.30    1.76
   0  -9   4    0.97    0.85
   0  -9   4    2.34    1.44
   0   9  -4    0.85    1.86
   0  -9   3   11.66    1.67
   0   9  -3   13.66    2.27
   0  -9   3   11.51    1.76
   0  -9   3   11.14    1.12
   0  -9   3   12.39    1.16
   0  -9   3   15.38    2.12
   0  -9   3   12.93    1.22
   0  -9   3   14.81    2.09
   0  -9   3   14.16    2.10
   0  -9   2    1.48    1.06
   0  -9   2    0.57    0.85
   0   9  -2   -0.58    2.10
   0  -9   2    0.48    0.82
   0  -9   2    1.56    1.59
   0  -9   2    0.34    1.57
   0  -9   2   -0.37    1.11
   0  -9   1   20.86    1.52
   0  -9   1   21.26    1.44
   0  -9   1   23.51    1.65
   0   9  -1   19.27    2.82
   0  -9   1   25.77    1.53
   0  -9   1   22.31    1.53
   0  -9   1   21.84    2.40
   0  -9   1   25.92    2.50
   0  -9   1   23.62    1.50
   0  -9   1   25.90    2.03
   0  -9   1   23.25    2.50
   0  -9   0    0.98    0.93
   0  -9   0    2.06    0.90
   0  -9   0    0.22    1.12
   0   9   0   -0.17    1.86
   0  -9   0    1.39    1.66
   0  -9   0    0.51    1.60
   0  -9   0    0.19    0.88
   0  -9   0    1.17    0.88
   0  -9   0    1.75    0.90
   0   9   0   -0.11    2.27
   0  -9   0   -0.20    1.72
   0  -9   0    1.78    2.96
   0   9   1   66.19    4.80
   0  -9  -1   75.23    3.68
   0  -9  -1   78.72    3.72
   0   9   1   81.38    5.32
   0  -9  -1   70.28    4.65
   0  -9  -1   69.02    4.57
   0  -9  -1   83.91    4.74
   0  -9  -1   70.97    3.67
   0  -9  -1   75.94    3.81
   0  -9  -1   94.28    5.43
   0  -9  -1   71.85    4.72
   0  -9  -1   79.33    3.73
   0  -9  -1   82.03    3.72
   0  -9  -2    1.13    1.60
   0  -9  -2    1.26    1.54
   0  -9  -2    0.84    2.99
   0  -9  -2    1.20    2.09
   0  -9  -2    0.67    0.88
   0   9   2   -0.13    2.37
   0   9   2    1.45    2.18
   0  -9  -2    1.84    0.87
   0  -9  -2    2.33    0.86
   0  -9  -2    4.22    1.72
   0  -9  -2    1.22    1.10
   0  -9  -2    2.48    0.82
   0  -9  -3    3.09    2.11
   0  -9  -3    3.14    2.98
   0  -9  -3    2.00    1.21
   0  -9  -3    0.69    1.38
   0  -9  -3    3.16    0.82
   0   9   3    3.59    2.55
   0  -9  -3    3.83    0.88
   0   9   3    3.00    2.29
   0   9   4   48.46    4.19
   0  -9  -4   53.47    4.08
   0  -9  -4   55.66    4.70
   0  -9  -4   61.51    3.02
   0   9   4   46.19    4.37
   0   9   5    9.84    2.79
   0  -9  -5   16.10    3.40
   0  -9  -5   13.59    2.50
   0   9   5   11.80    2.62
   0  -9  -7    2.16    1.28
   0  -9  -7    3.02    1.40
   0  -9  -8    4.72    1.17
   0  -9  -8    2.30    1.22
   0  -9  -9    2.74    0.98
   0  -9  -9    1.21    0.96
   0  -9 -10   46.92    2.34
   0  -9 -10   47.88    2.31
   0 -10  16   16.53    1.13
   0 -10  15    5.38    1.10
   0 -10  14    4.94    1.27
   0 -10  13   21.72    1.83
   0 -10  12   24.90    2.05
   0 -10  11   17.21    1.91
   0 -10  11   18.08    1.78
   0  10 -10    6.95    2.76
   0 -10  10    7.54    1.48
   0 -10  10    5.65    1.59
   0 -10  10    5.86    1.67
   0  10 -10    5.05    2.97
   0 -10   9   81.48    4.20
   0 -10   9   98.90    4.51
   0 -10   9   84.75    4.24
   0  10  -9   89.09    5.88
   0 -10   9   81.68    4.21
   0 -10   9   83.17    4.20
   0  10  -9   93.09    5.82
   0 -10   9   65.20    5.06
   0 -10   9  102.62    4.41
   0 -10   9   97.22    4.41
   0 -10   8    9.93    1.61
   0 -10   8   10.19    1.70
   0 -10   8    5.75    1.11
   0 -10   8    6.43    1.20
   0 -10   8    6.87    2.03
   0 -10   8    7.20    2.08
   0 -10   8    7.27    1.15
   0 -10   8    8.81    1.71
   0  10  -8    8.51    2.91
   0 -10   8    3.46    1.96
   0 -10   8    6.43    1.11
   0 -10   7  584.85   26.79
   0 -10   7  607.94   26.85
   0 -10   7  559.13   27.82
   0 -10   7  620.33   28.00
   0 -10   7  608.51   26.83
   0 -10   7  626.17   26.81
   0  10  -7  654.05   27.98
   0 -10   7  619.72   26.80
   0 -10   7  610.75   26.82
   0 -10   7  612.26   26.82
   0 -10   7  568.38   27.85
   0 -10   6  268.78   12.38
   0 -10   6  281.25   12.32
   0  10  -6  290.76   13.49
   0 -10   6  282.00   13.52
   0 -10   6  282.63   13.48
   0  10  -6  284.07   13.19
   0 -10   6  256.61   12.94
   0 -10   6  283.32   13.50
   0 -10   6  270.36   12.36
   0 -10   6  273.74   12.34
   0 -10   6  269.09   12.38
   0 -10   6  279.55   12.34
   0 -10   6  275.60   12.32
   0 -10   5  342.26   15.68
   0 -10   5  361.39   15.65
   0 -10   5  362.43   16.79
   0  10  -5  358.02   16.50
   0 -10   5  338.93   15.68
   0 -10   5  369.49   16.79
   0 -10   5  358.13   16.78
   0 -10   5  358.28   15.63
   0 -10   5  354.80   16.23
   0 -10   5  351.98   15.62
   0 -10   5  355.61   15.64
   0 -10   5  336.78   15.65
   0 -10   4    0.97    1.73
   0  10  -4   -0.87    2.03
   0 -10   4   -0.48    1.53
   0 -10   4   -1.63    1.93
   0 -10   4   -0.69    1.91
   0 -10   4    1.18    0.97
   0 -10   4    0.94    1.02
   0 -10   3    6.14    1.14
   0  10  -3    6.60    2.22
   0 -10   3    6.04    1.31
   0 -10   3    4.80    1.08
   0 -10   3    6.06    1.99
   0 -10   3    8.04    1.82
   0 -10   2    0.03    1.00
   0 -10   2   -0.67    1.82
   0 -10   2    2.84    1.81
   0 -10   2   -0.81    0.99
   0 -10   2   -0.44    0.94
   0 -10   2   -0.13    1.21
   0 -10   2    2.61    1.82
   0 -10   2    0.69    1.71
   0 -10   2    0.99    0.92
   0  10  -2   -0.33    2.13
   0 -10   1   -0.14    1.05
   0 -10   1    0.11    1.89
   0 -10   1   -1.70    1.85
   0 -10   1   -0.46    1.78
   0 -10   1    0.41    1.22
   0 -10   1    0.44    0.97
   0 -10   1    0.55    0.92
   0 -10   1    0.03    1.01
   0  10  -1    2.81    2.28
   0 -10   1   -0.48    0.95
   0 -10   0   58.46    4.30
   0 -10   0   57.59    4.30
   0  10   0   64.22    4.83
   0 -10   0   60.48    4.35
   0 -10   0   78.78    5.30
   0 -10   0   68.97    3.41
   0 -10   0   64.06    3.22
   0 -10   0   65.04    3.28
   0 -10   0   64.82    3.30
   0 -10   0   66.03    3.26
   0 -10   0   63.34    3.29
   0 -10  -1   20.95    1.54
   0 -10  -1   17.41    2.44
   0 -10  -1   15.75    2.41
   0  10   1   25.19    3.26
   0 -10  -1   20.30    1.50
   0 -10  -1   20.49    1.51
   0 -10  -1   17.10    2.43
   0 -10  -1   24.51    3.67
   0 -10  -1   23.74    1.53
   0 -10  -1   20.99    1.58
   0 -10  -1   23.47    1.78
   0  10   2   10.72    2.73
   0 -10  -2   10.21    1.13
   0 -10  -2   11.78    1.12
   0 -10  -2   11.50    1.17
   0 -10  -2   11.86    1.35
   0 -10  -2    6.79    1.79
   0 -10  -2   13.87    3.29
   0 -10  -2    9.59    2.34
   0  10   2   10.95    2.48
   0 -10  -2   10.36    1.08
   0 -10  -3   61.47    3.12
   0  10   3   62.97    4.89
   0  10   3   53.68    4.40
   0 -10  -3   66.44    4.41
   0 -10  -3   60.14    3.08
   0 -10  -3   72.93    3.30
   0 -10  -3   69.42    5.02
   0 -10  -4   78.16    3.85
   0 -10  -4   82.02    5.45
   0  10   4   67.21    5.26
   0 -10  -5   -0.92    1.27
   0 -10  -6    1.04    1.37
   0 -10  -7   17.64    1.52
   0 -10  -7   25.29    1.68
   0 -10  -8   11.24    1.17
   0 -10  -8   13.30    1.18
   0  10   8   10.53    1.13
   0 -10  -9    0.65    0.72
   0 -10  -9    1.06    0.67
   0 -10  -9    0.32    0.70
   0 -11  15    1.56    0.89
   0 -11  15    1.25    0.68
   0 -11  14    6.98    1.18
   0 -11  14    5.45    0.99
   0 -11  13   14.10    1.51
   0 -11  12   28.23    2.05
   0 -11  11   13.51    1.73
   0 -11  10    0.71    0.84
   0 -11  10   -0.43    1.53
   0 -11  10   -0.21    1.52
   0 -11  10    0.74    0.87
   0 -11   9   15.99    1.40
   0  11  -9   14.65    3.07
   0 -11   9   14.28    1.35
   0 -11   9   14.28    1.38
   0 -11   9   11.94    2.22
   0 -11   9   14.53    1.85
   0  11  -9   17.28    3.00
   0 -11   9   15.95    1.87
   0 -11   9   17.12    1.35
   0 -11   9   14.13    1.63
   0 -11   8   17.65    1.48
   0 -11   8   18.89    1.99
   0 -11   8   18.12    1.54
   0 -11   8   11.32    2.34
   0 -11   8   17.82    1.50
   0 -11   8   16.53    1.48
   0 -11   8   19.35    1.96
   0  11  -8   15.72    3.10
   0 -11   8   13.71    2.48
   0 -11   8   17.10    1.71
   0 -11   7    1.09    1.01
   0 -11   7    1.21    1.65
   0 -11   7    1.35    1.16
   0 -11   7   -2.99    2.30
   0 -11   7   -0.26    1.93
   0 -11   7    0.81    1.12
   0 -11   7    1.79    1.75
   0 -11   7    0.09    0.99
   0  11  -7    1.75    2.68
   0 -11   7    1.75    2.01
   0 -11   7    1.35    1.33
   0  11  -6    5.18    2.68
   0 -11   6    6.97    2.17
   0 -11   6    4.77    2.05
   0 -11   6    8.00    1.23
   0 -11   6    8.01    1.20
   0 -11   6    9.68    1.78
   0 -11   6    7.33    1.26
   0 -11   6    7.04    2.14
   0 -11   6    8.32    1.85
   0 -11   6    7.02    1.26
   0  11  -5   14.63    2.43
   0 -11   5   18.01    2.01
   0 -11   5   19.43    1.56
   0 -11   5   15.83    2.56
   0 -11   5   16.74    2.62
   0 -11   5   19.84    1.60
   0 -11   5   17.67    2.61
   0 -11   5   19.54    2.11
   0 -11   4   16.12    2.51
   0 -11   4   14.26    2.50
   0 -11   4   17.58    1.52
   0 -11   4   18.17    1.47
   0 -11   4   18.95    2.12
   0  11  -4   15.33    2.49
   0  11  -3    8.39    2.33
   0 -11   3   10.66    2.35
   0 -11   3    9.86    1.25
   0 -11   3    9.92    1.50
   0 -11   3   11.56    1.98
   0 -11   3    8.35    1.26
   0 -11   2    0.54    1.05
   0  11  -2    0.58    2.10
   0 -11   2    1.16    1.09
   0 -11   2   -1.98    1.98
   0 -11   2   -0.25    1.80
   0 -11   2    1.00    1.19
   0 -11   2    2.92    1.37
   0 -11   2   -0.15    1.07
   0 -11   2   -0.49    2.01
   0 -11   2    0.51    0.99
   0 -11   1   16.17    1.39
   0  11  -1   15.87    2.76
   0 -11   1   17.21    1.49
   0 -11   1   15.08    1.37
   0 -11   1   15.70    2.40
   0 -11   1   14.03    2.38
   0 -11   1   13.41    1.56
   0 -11   1   16.16    1.47
   0 -11   1   16.16    1.62
   0 -11   1   16.06    2.46
   0 -11   0    8.69    1.15
   0 -11   0    9.71    1.20
   0 -11   0    7.64    1.21
   0  11   0    9.19    2.61
   0 -11   0    9.08    1.48
   0 -11   0   11.09    1.51
   0 -11   0    8.39    1.19
   0 -11   0    7.53    2.16
   0 -11   0    8.58    2.07
   0 -11   0    9.34    1.25
   0  11   1    1.18    2.27
   0 -11  -1    3.71    0.98
   0 -11  -1    3.00    1.04
   0 -11  -1    3.01    1.12
   0 -11  -1    2.72    0.95
   0 -11  -1    3.37    1.00
   0 -11  -1    0.44    1.61
   0 -11  -1    3.00    1.75
   0 -11  -2  115.59    4.70
   0 -11  -2  110.61    4.53
   0 -11  -2   88.72    4.44
   0 -11  -2  109.44    6.32
   0  11   2   84.85    5.93
   0 -11  -2   87.69    4.40
   0 -11  -2   87.33    4.41
   0 -11  -2   86.45    4.42
   0 -11  -3   71.47    3.64
   0 -11  -3   68.03    3.48
   0 -11  -4    0.08    1.04
   0 -11  -4    0.96    1.16
   0 -11  -5   42.48    2.22
   0 -11  -5   39.49    2.10
   0 -11  -6   -0.02    1.18
   0 -11  -6    0.02    1.01
   0 -11  -6    1.03    0.90
   0  11   6    1.19    0.90
   0 -11  -7    8.40    1.10
   0 -11  -8    0.79    0.67
   0 -12  15    1.10    0.67
   0 -12  14    0.65    0.92
   0 -12  14    1.19    0.75
   0 -12  13    1.70    1.11
   0 -12  13    0.35    0.92
   0 -12  12    0.53    1.27
   0 -12  12    0.96    1.04
   0 -12  11   19.29    1.74
   0 -12  11   16.91    1.54
   0 -12  10    2.69    0.90
   0 -12  10    4.21    1.24
   0 -12  10    2.71    1.52
   0 -12  10    3.88    1.46
   0 -12  10    3.07    0.91
   0 -12   9   52.31    3.06
   0 -12   9   58.21    2.89
   0 -12   9   55.77    2.91
   0 -12   9   51.64    3.00
   0 -12   9   57.01    3.18
   0 -12   9   57.88    2.88
   0 -12   9   55.31    2.92
   0 -12   8  163.17    7.65
   0 -12   8  170.14    7.65
   0 -12   8  165.26    7.65
   0 -12   8  162.42    7.76
   0 -12   8  157.26    7.67
   0 -12   8  168.13    7.66
   0 -12   8  175.99    7.66
   0 -12   7    1.39    1.10
   0 -12   7   -2.89    2.19
   0 -12   7    0.82    1.05
   0 -12   7    3.63    1.71
   0 -12   7    0.32    1.09
   0 -12   7    2.50    1.17
   0  12  -7    2.17    2.37
   0 -12   7   -1.39    2.12
   0 -12   7    3.23    1.73
   0 -12   6    3.76    1.17
   0 -12   6    0.64    1.95
   0 -12   6    3.77    1.15
   0 -12   6    5.15    1.76
   0 -12   6    2.47    1.10
   0 -12   6    2.07    1.99
   0 -12   6    3.77    1.23
   0 -12   6    7.05    1.82
   0  12  -6   -0.51    2.37
   0  12  -5    2.61    2.38
   0 -12   5    1.67    1.98
   0 -12   5    3.07    2.02
   0 -12   5    4.74    1.23
   0 -12   5    6.81    1.79
   0 -12   5    4.22    1.16
   0 -12   4   95.17    6.43
   0 -12   4   91.88    6.41
   0 -12   4   97.77    6.49
   0 -12   4  118.74    5.40
   0 -12   4  119.39    5.43
   0 -12   4  117.43    5.44
   0 -12   3   72.86    3.67
   0 -12   3   60.06    4.64
   0 -12   3   58.20    4.59
   0 -12   3   63.03    4.68
   0  12  -3   57.45    4.47
   0 -12   3   75.13    3.61
   0 -12   3   76.36    3.60
   0  12  -2  288.07   15.31
   0 -12   2  329.27   14.36
   0 -12   2  332.77   14.37
   0 -12   2  303.33   14.27
   0 -12   2  350.30   14.37
   0 -12   2  272.73   15.33
   0 -12   2  323.63   14.38
   0 -12   2  290.65   15.41
   0 -12   2  326.20   14.38
   0 -12   1   52.01    2.80
   0 -12   1   52.11    2.74
   0 -12   1   52.09    2.90
   0 -12   1   43.72    3.74
   0 -12   1   54.83    2.84
   0 -12   1   44.97    3.80
   0 -12   1   51.52    2.76
   0 -12   1   52.17    2.81
   0 -12   0    8.88    1.16
   0 -12   0   10.55    1.48
   0 -12   0   10.12    1.16
   0 -12   0    9.75    1.17
   0 -12   0   10.03    1.20
   0 -12   0   10.65    1.23
   0 -12  -1    0.10    0.92
   0 -12  -1    1.47    0.91
   0 -12  -1    1.33    1.32
   0 -12  -1    1.80    0.87
   0 -12  -1    1.02    0.96
   0 -12  -1    1.82    1.05
   0 -12  -2   21.05    1.70
   0 -12  -2   19.25    1.46
   0 -12  -2   16.22    1.28
   0 -12  -2   17.76    1.23
   0 -12  -3   27.27    1.95
   0 -12  -3   28.82    1.77
   0 -12  -4    4.67    1.04
   0 -12  -5   17.60    1.29
   0 -12  -6    0.93    0.86
   0 -12  -6    0.44    0.76
   0 -12  -7    0.79    0.58
   0 -13  14    0.72    0.69
   0 -13  13    8.94    0.90
   0 -13  13    8.92    1.06
   0 -13  12    4.46    0.95
   0 -13  12    5.56    1.15
   0 -13  11    0.20    1.00
   0 -13  11    1.62    1.26
   0 -13  10   35.77    1.94
   0 -13  10   39.54    2.15
   0 -13  10   28.51    1.72
   0 -13  10   26.74    1.72
   0 -13   9    2.46    0.97
   0 -13   9    2.51    1.17
   0 -13   9    2.01    0.91
   0 -13   9    4.60    1.35
   0 -13   9    1.79    1.46
   0 -13   9    2.40    0.99
   0 -13   9    2.81    0.92
   0 -13   8   10.39    1.21
   0 -13   8    7.12    1.34
   0 -13   8   11.68    1.60
   0 -13   8    8.84    1.64
   0 -13   8    7.82    1.14
   0 -13   8    5.83    1.17
   0 -13   8    9.55    1.13
   0 -13   7   10.25    1.24
   0 -13   7   12.78    1.81
   0 -13   7   11.25    1.35
   0 -13   7   11.25    1.32
   0 -13   7   14.32    1.33
   0 -13   7   15.80    1.77
   0 -13   6  108.58    5.13
   0 -13   6  107.02    5.13
   0 -13   6  107.62    5.16
   0 -13   6  107.20    5.16
   0 -13   5  137.19    6.43
   0 -13   5  139.36    6.46
   0 -13   4   69.53    3.47
   0 -13   4   67.62    3.52
   0 -13   3    2.48    1.10
   0 -13   3    3.09    1.11
   0 -13   3    1.94    1.34
   0 -13   3    1.73    1.05
   0 -13   3    1.54    1.11
   0 -13   2   43.90    2.41
   0 -13   2   44.92    2.56
   0 -13   2   37.86    2.33
   0 -13   2   45.45    2.39
   0 -13   2   42.64    2.38
   0 -13   2   43.10    2.44
   0 -13   1    2.40    1.00
   0 -13   1    1.32    1.16
   0 -13   1    1.72    0.95
   0 -13   1    1.36    0.96
   0 -13   1    2.42    1.00
   0 -13   0   25.13    1.75
   0 -13   0   24.37    1.56
   0 -13   0   23.11    1.57
   0 -13   0   24.99    1.62
   0 -13   0   25.28    1.62
   0 -13  -1  119.89    5.49
   0 -13  -1  113.39    5.41
   0 -13  -1  126.78    5.47
   0 -13  -1  120.79    5.47
   0 -13  -1  108.47    5.43
   0 -13  -1  133.22    5.57
   0 -13  -2   21.45    1.40
   0 -13  -2   24.98    1.63
   0 -13  -3   27.34    1.58
   0 -13  -3   29.14    1.73
   0 -13  -4    0.98    0.68
   0 -13  -4    0.77    0.89
   0 -14  12    2.30    0.71
   0 -14  12    2.80    0.86
   0 -14  11    0.39    0.83
   0 -14  11    0.77    1.00
   0 -14  10    1.57    0.66
   0 -14  10    1.48    0.68
   0 -14  10    2.62    1.15
   0 -14  10    1.75    0.94
   0 -14   9   -1.30    0.98
   0 -14   9   -0.78    0.80
   0 -14   9    0.53    0.79
   0 -14   9    0.22    0.83
   0 -14   9    0.28    0.77
   0 -14   8    6.45    1.14
   0 -14   8    6.78    1.05
   0 -14   8    6.21    0.97
   0 -14   8    5.59    0.96
   0 -14   8    6.98    1.03
   0 -14   7   11.41    1.16
   0 -14   7   12.28    1.24
   0 -14   7   11.34    1.16
   0 -14   7   12.81    1.25
   0 -14   6    1.88    0.93
   0 -14   6    1.06    1.00
   0 -14   5   18.76    1.40
   0 -14   5   18.51    1.47
   0 -14   4   39.13    2.29
   0 -14   4   40.98    2.24
   0 -14   4   40.20    2.26
   0 -14   3   37.46    2.18
   0 -14   3   39.30    2.15
   0 -14   3   39.86    2.16
   0 -14   3   39.04    2.17
   0 -14   2   15.79    1.30
   0 -14   2   15.74    1.23
   0 -14   2   17.65    1.32
   0 -14   2   16.67    1.30
   0 -14   1    0.75    0.81
   0 -14   1    2.53    0.86
   0 -14   1    2.04    0.78
   0 -14   1    1.23    0.85
   0 -14   0   23.55    1.50
   0 -14   0   25.24    1.41
   0 -14   0   24.51    1.43
   0 -14   0   22.86    1.39
   0 -14   0   23.40    1.44
   0 -14  -1   20.87    1.36
   0 -14  -2   33.04    1.75
   0 -14  -3   18.59    1.10
   0 -15  11    8.62    0.71
   0 -15  10    2.40    0.69
   0 -15   9    2.55    0.78
   0 -15   9    2.86    0.66
   0 -15   9    3.32    0.65
   0 -15   8    8.62    0.91
   0 -15   8    8.43    0.89
   0 -15   8    7.91    0.90
   0 -15   8   10.49    1.00
   0 -15   8    8.40    0.86
   0 -15   7   35.69    1.89
   0 -15   7   34.87    1.90
   0 -15   7   34.23    1.85
   0 -15   7   34.66    1.90
   0 -15   6    7.56    0.87
   0 -15   6    5.78    0.90
   0 -15   5   -0.11    0.80
   0 -15   5    0.29    0.81
   0 -15   4   66.72    3.17
   0 -15   4   64.61    3.15
   0 -15   3   10.21    0.97
   0 -15   3   10.38    0.95
   0 -15   3   10.54    0.95
   0 -15   3    9.27    0.89
   0 -15   2   42.75    2.05
   0 -15   2   41.98    2.04
   0 -15   2   38.15    2.03
   0 -15   2   38.62    2.01
   0 -15   1    2.33    0.60
   0 -15   1    3.55    0.62
   0 -16   7    1.30    0.55
   0 -16   7    1.37    0.53
   0 -16   5    1.56    0.57
   0 -16   5    1.96    0.58
   0 -16   4   19.27    1.06
   0 -16   4   18.06    1.05
   1 -16   4    1.27    0.49
   1 -16   4    1.27    0.50
   1 -16   5    8.99    0.72
   1 -16   5    8.32    0.73
   1 -16   7    1.32    0.54
   1 -16   7    0.80    0.53
   1 -15   1   12.77    0.94
   1 -15   1   13.97    0.92
   1 -15   2   36.63    1.80
   1 -15   2   36.83    1.80
   1 -15   2   31.11    1.78
   1 -15   2   32.29    1.76
   1 -15   3   21.21    1.29
   1 -15   3   18.55    1.26
   1 -15   3   18.54    1.28
   1 -15   3   19.25    1.22
   1 -15   4   16.97    1.22
   1 -15   4   16.13    1.20
   1 -15   5    4.37    0.78
   1 -15   5    3.34    0.83
   1 -15   5    3.52    0.81
   1 -15   5    3.84    0.83
   1 -15   6    0.09    0.71
   1 -15   6    0.22    0.77
   1 -15   6    1.23    0.85
   1 -15   7    0.20    0.80
   1 -15   7    0.49    0.70
   1 -15   7    0.25    0.78
   1 -15   7    2.24    0.83
   1 -15   7    0.46    0.78
   1 -15   8   30.51    1.83
   1 -15   8   34.70    1.87
   1 -15   8   35.50    1.88
   1 -15   8   36.35    1.88
   1 -15   9    5.26    0.72
   1 -15   9    5.38    0.73
   1 -15  10   14.98    0.99
   1 -14  -3    1.03    0.67
   1 -14  -2    0.07    0.81
   1 -14  -1    5.60    0.97
   1 -14   0    5.32    0.78
   1 -14   0    5.42    1.01
   1 -14   0    6.04    0.85
   1 -14   0    7.11    0.86
   1 -14   0    5.84    0.81
   1 -14   1    8.52    1.02
   1 -14   1    7.86    0.94
   1 -14   1    6.83    1.03
   1 -14   1    8.02    0.98
   1 -14   1    9.34    1.01
   1 -14   2    1.20    0.85
   1 -14   2    0.70    0.89
   1 -14   2    0.80    0.88
   1 -14   2   -0.45    0.88
   1 -14   3   11.00    1.14
   1 -14   3   11.72    1.22
   1 -14   3   10.15    1.16
   1 -14   3   11.85    1.14
   1 -14   4    3.34    1.04
   1 -14   4    3.96    1.07
   1 -14   5    5.90    1.02
   1 -14   5    5.93    1.10
   1 -14   5    6.70    1.22
   1 -14   6   10.55    1.14
   1 -14   6   12.66    1.30
   1 -14   7    0.47    0.96
   1 -14   7    0.61    0.86
   1 -14   7    1.14    0.95
   1 -14   7    0.72    1.05
   1 -14   7    1.50    0.93
   1 -14   8    0.07    0.91
   1 -14   8    1.12    0.86
   1 -14   8   -0.37    0.93
   1 -14   8    0.44    1.02
   1 -14   8    1.56    0.89
   1 -14   9   13.95    1.12
   1 -14   9   18.44    1.29
   1 -14   9   15.66    1.16
   1 -14   9   13.56    1.18
   1 -14   9   15.38    1.21
   1 -14  10    5.12    0.73
   1 -14  10    4.79    0.77
   1 -14  11    1.63    0.78
   1 -14  12    7.60    0.75
   1 -13  -4   15.31    1.04
   1 -13  -3   24.29    1.50
   1 -13  -3   30.17    1.73
   1 -13  -2    0.59    1.10
   1 -13  -2    0.97    0.84
   1 -13  -1    2.15    0.89
   1 -13  -1    0.96    0.79
   1 -13  -1    1.34    0.76
   1 -13  -1    2.32    1.17
   1 -13  -1    0.96    0.79
   1 -13  -1    1.51    0.83
   1 -13   0   50.04    2.54
   1 -13   0   44.95    2.63
   1 -13   0   49.62    2.56
   1 -13   0   49.99    2.55
   1 -13   0   48.48    2.58
   1 -13   1  174.74    7.92
   1 -13   1  163.18    7.91
   1 -13   1  174.11    7.96
   1 -13   1  179.64    7.94
   1 -13   1  180.45    7.96
   1 -13   2    2.78    1.07
   1 -13   2    4.10    0.98
   1 -13   2    4.18    1.11
   1 -13   2    4.23    1.19
   1 -13   2    4.80    1.11
   1 -13   3   16.85    1.42
   1 -13   3   17.38    1.46
   1 -13   4   34.80    2.25
   1 -13   4   34.17    2.15
   1 -13   4   34.73    2.12
   1 -13   5   12.66    1.34
   1 -13   5   13.78    1.58
   1 -13   5   13.18    1.39
   1 -13   6    2.68    1.14
   1 -13   6    1.92    1.09
   1 -13   6    1.15    1.11
   1 -13   6    1.59    1.06
   1 -13   6    4.00    1.80
   1 -13   6    2.36    1.29
   1 -13   7   -0.03    1.03
   1 -13   7    0.43    1.04
   1 -13   7    1.08    1.05
   1 -13   7    0.90    0.99
   1 -13   7    3.28    1.70
   1 -13   7    2.04    1.23
   1 -13   8    0.64    1.02
   1 -13   8    0.76    0.94
   1 -13   8    1.34    1.03
   1 -13   8    1.43    0.95
   1 -13   8    3.38    1.61
   1 -13   8    0.66    1.14
   1 -13   9    2.73    0.98
   1 -13   9    1.64    0.93
   1 -13   9    2.02    0.96
   1 -13   9    1.41    0.87
   1 -13   9    2.70    1.48
   1 -13   9    1.23    1.13
   1 -13  10    5.14    0.89
   1 -13  10    6.07    1.38
   1 -13  10    3.62    0.83
   1 -13  10    5.42    1.11
   1 -13  11   12.32    1.22
   1 -13  11   14.16    1.37
   1 -13  12   11.68    1.07
   1 -13  13    3.52    0.72
   1 -12  -7   31.96    1.61
   1 -12  -6    1.22    0.77
   1 -12  -6    1.98    0.88
   1 -12  -5    0.72    0.89
   1 -12  -4    8.28    1.11
   1 -12  -3    9.10    1.18
   1 -12  -3    9.49    1.41
   1 -12  -2   52.62    2.92
   1 -12  -2   52.31    2.88
   1 -12  -2   69.23    3.04
   1 -12  -2   76.52    3.24
   1 -12  -1    2.06    1.05
   1 -12  -1    2.37    0.89
   1 -12  -1    2.37    1.35
   1 -12  -1    0.47    0.89
   1 -12  -1    0.72    0.93
   1 -12  -1    1.94    0.96
   1 -12   0   54.28    2.66
   1 -12   0   44.77    2.76
   1 -12   0   43.69    2.55
   1 -12   0   53.66    2.70
   1 -12   0   49.61    2.66
   1 -12   0   50.11    2.64
   1 -12   1    9.52    1.22
   1 -12   1   10.00    1.26
   1 -12   1    9.59    1.22
   1 -12   1    8.11    1.23
   1 -12   1    7.27    1.38
   1 -12   2    8.91    1.30
   1 -12   2    7.98    1.20
   1 -12   2    8.36    1.26
   1 -12   2    8.38    1.37
   1 -12   2    4.74    2.01
   1 -12   2    7.81    2.16
   1 -12   2    7.34    1.20
   1 -12   3  287.98   12.17
   1 -12   3  288.62   12.19
   1 -12   3  254.80   12.06
   1 -12   3  256.94   13.33
   1 -12   3  238.86   13.22
   1 -12   4   93.89    4.51
   1 -12   4   92.90    4.50
   1 -12   4   79.42    5.56
   1 -12   4   95.54    4.52
   1 -12   4   98.25    4.60
   1 -12   4  100.68    4.81
   1 -12   4   70.86    5.45
   1 -12   4   89.32    4.54
  -1  12  -5   43.05    4.00
   1 -12   5   57.78    3.18
   1 -12   5   61.19    3.16
   1 -12   5   66.47    3.54
   1 -12   5   50.00    4.16
   1 -12   5   68.40    3.30
   1 -12   6   54.87    4.53
   1 -12   6   66.04    3.52
   1 -12   6   71.92    3.54
   1 -12   6   73.30    3.62
   1 -12   6   71.76    3.56
   1 -12   6   71.30    3.83
   1 -12   6   70.56    3.52
   1 -12   6   51.53    4.43
   1 -12   7    2.13    1.08
   1 -12   7    3.38    1.32
   1 -12   7    1.24    1.12
   1 -12   7    2.05    1.96
   1 -12   7    0.23    1.08
   1 -12   7    2.07    1.13
   1 -12   7    2.21    1.84
   1 -12   8    2.55    1.25
   1 -12   8    0.80    1.04
   1 -12   8    1.84    1.07
   1 -12   8    3.09    1.75
   1 -12   8    1.93    1.08
   1 -12   8    2.88    1.04
   1 -12   9   85.45    4.22
   1 -12   9   95.77    4.43
   1 -12   9   90.14    4.32
   1 -12   9   85.01    4.22
   1 -12   9   83.54    4.25
   1 -12   9   89.54    4.28
   1 -12  10   25.50    2.02
   1 -12  10   28.34    1.82
   1 -12  10   23.74    1.57
   1 -12  10   24.54    1.61
   1 -12  11    8.21    1.48
   1 -12  11    5.94    1.17
   1 -12  12   12.44    1.39
   1 -12  12   11.39    1.22
   1 -12  13    8.66    1.01
   1 -12  14   11.56    0.89
   1 -11  -8    4.06    0.72
   1 -11  -7   22.90    1.57
   1 -11  -7   37.26    1.76
   1 -11  -6   33.53    1.98
   1 -11  -6   36.21    2.07
   1 -11  -6   39.74    2.19
   1 -11  -5   16.06    1.43
   1 -11  -5   20.58    1.52
   1 -11  -5   18.59    1.67
   1 -11  -4    7.09    1.27
   1 -11  -4    7.72    1.25
   1 -11  -3    2.29    1.20
   1 -11  -3    2.00    1.19
   1 -11  -2    1.33    0.90
   1 -11  -2    0.78    0.86
   1 -11  -2    2.71    0.88
   1 -11  -2    1.90    1.16
   1 -11  -2    1.54    0.92
   1 -11  -2    1.12    1.41
   1 -11  -1    0.39    1.00
  -1  11   1    0.86    2.16
   1 -11  -1    1.03    0.99
   1 -11  -1    1.31    0.96
   1 -11  -1    2.28    0.93
   1 -11  -1    1.67    1.11
   1 -11  -1    0.77    1.63
   1 -11  -1    2.27    1.40
   1 -11  -1    1.83    1.79
   1 -11   0    5.73    1.15
  -1  11   0    3.86    2.24
   1 -11   0    3.60    1.12
   1 -11   0    4.57    1.02
   1 -11   0    3.33    1.03
   1 -11   0    4.88    1.11
   1 -11   0    4.22    1.87
   1 -11   0    2.79    1.32
   1 -11   0    5.77    2.02
  -1  11  -1   -0.87    2.02
   1 -11   1    3.10    1.10
   1 -11   1    2.48    1.08
   1 -11   1    0.96    1.85
   1 -11   1    3.59    1.07
   1 -11   1    3.89    1.12
   1 -11   1    2.99    1.35
   1 -11   1    2.81    1.92
   1 -11   2   36.41    2.14
   1 -11   2   33.05    2.10
   1 -11   2   31.48    3.16
   1 -11   2   27.45    3.08
   1 -11   2   37.92    2.09
   1 -11   2   34.97    2.15
  -1  11  -2   28.85    3.09
   1 -11   2   34.26    2.18
   1 -11   3   17.71    1.50
   1 -11   3   17.12    1.47
   1 -11   3   16.18    1.52
  -1  11  -3   14.96    2.39
   1 -11   3   18.22    2.60
   1 -11   3   19.15    2.20
   1 -11   4   86.49    4.32
   1 -11   4   84.92    4.42
   1 -11   4   82.50    5.30
   1 -11   4   82.09    4.14
   1 -11   4   83.53    4.21
   1 -11   4   85.09    4.13
   1 -11   5    0.89    1.03
  -1  11  -5    0.09    2.24
   1 -11   5   -2.36    2.07
   1 -11   5    1.17    1.93
   1 -11   5   -0.41    1.29
   1 -11   5    1.75    1.12
   1 -11   5    5.35    1.81
   1 -11   5   -0.12    1.93
   1 -11   6   19.58    1.49
  -1  11  -6   16.62    2.68
   1 -11   6   17.46    2.57
   1 -11   6   21.72    2.21
   1 -11   6   16.13    1.52
   1 -11   6   16.46    1.54
   1 -11   6   17.04    1.68
   1 -11   6   18.39    1.53
   1 -11   6   21.95    2.02
   1 -11   6   15.87    2.47
   1 -11   7  152.99    7.00
  -1  11  -7  136.04    8.02
   1 -11   7  158.61    7.06
   1 -11   7  141.50    8.14
   1 -11   7  154.02    7.15
   1 -11   7  147.08    7.03
   1 -11   7  152.18    6.99
   1 -11   7  158.43    7.03
   1 -11   7  150.47    7.12
   1 -11   7  125.60    8.01
   1 -11   8    7.01    1.18
  -1  11  -8    7.89    2.49
   1 -11   8    6.73    1.26
   1 -11   8    5.46    2.03
   1 -11   8   10.50    1.90
   1 -11   8    6.57    1.19
   1 -11   8    9.83    1.43
   1 -11   8    3.76    1.99
   1 -11   8    8.37    1.19
   1 -11   8   13.26    1.75
   1 -11   9   14.09    1.37
   1 -11   9   16.32    1.43
   1 -11   9    9.43    2.22
  -1  11  -9   19.50    3.04
   1 -11   9   19.19    1.62
   1 -11   9   21.99    2.03
   1 -11   9   15.92    1.40
   1 -11   9   14.29    1.36
   1 -11   9   21.92    1.90
  -1  11  -9   14.58    2.68
   1 -11  10    0.38    0.85
   1 -11  10    0.71    1.20
   1 -11  10    3.79    1.51
   1 -11  10    1.63    1.60
   1 -11  10    1.16    0.91
   1 -11  11    1.90    1.19
   1 -11  11    2.58    1.54
   1 -11  11    3.37    1.37
   1 -11  12    4.83    1.17
   1 -11  12    6.88    1.45
   1 -11  13    6.99    1.10
   1 -11  14    1.01    0.80
   1 -10  -9    3.18    0.74
   1 -10  -9    3.42    0.79
   1 -10  -9    2.62    0.72
   1 -10  -8    6.84    1.04
   1 -10  -8    5.55    1.04
   1 -10  -8    4.69    1.07
   1 -10  -7   15.99    1.49
   1 -10  -7   21.20    1.61
   1 -10  -6    2.60    1.25
   1 -10  -6    6.40    1.43
   1 -10  -5   -0.22    1.25
   1 -10  -5    1.30    1.29
   1 -10  -5   -0.56    1.44
  -1  10   4   -2.06    2.51
   1 -10  -4   -2.69    3.03
   1 -10  -4   -0.07    1.23
   1 -10  -4    1.12    1.32
   1 -10  -3  222.35    9.68
   1 -10  -3  229.86   11.13
  -1  10   3  189.99   11.12
   1 -10  -3  212.90    9.59
   1 -10  -3  220.67    9.67
   1 -10  -3  204.57    9.61
   1 -10  -2   26.12    1.67
   1 -10  -2   27.35    1.63
   1 -10  -2   24.83    1.63
   1 -10  -2   22.90    2.46
  -1  10   2   23.79    3.24
   1 -10  -2   24.04    1.82
   1 -10  -2   20.68    1.92
   1 -10  -2   27.20    1.60
   1 -10  -2   23.37    1.75
   1 -10  -2   22.31    2.54
   1 -10  -1   50.44    2.75
   1 -10  -1   50.07    2.71
   1 -10  -1   53.59    3.81
  -1  10   1   51.17    4.20
   1 -10  -1   56.84    2.80
   1 -10  -1   48.35    2.91
   1 -10  -1   55.47    2.79
   1 -10  -1   55.77    2.74
   1 -10  -1   43.66    3.63
   1 -10   0   33.61    2.10
   1 -10   0   40.03    2.12
   1 -10   0   37.73    2.18
   1 -10   0   39.34    2.32
   1 -10   0   39.70    3.29
   1 -10   0   35.20    2.17
   1 -10   0   41.60    2.17
   1 -10   0   29.91    3.09
  -1  10   0   33.58    3.45
   1 -10   1  108.51    4.84
   1 -10   1   92.11    4.72
   1 -10   1  109.23    6.45
   1 -10   1  104.57    4.87
   1 -10   1  101.29    5.90
   1 -10   1  103.53    4.85
   1 -10   1  102.77    4.84
   1 -10   1   94.60    5.87
   1 -10   1  102.14    5.89
   1 -10   1  110.37    5.11
   1 -10   1  100.76    4.88
  -1  10  -1   91.39    5.92
   1 -10   2   83.81    5.30
  -1  10  -2   79.98    5.23
   1 -10   2   94.50    4.28
   1 -10   2   93.28    4.30
   1 -10   2   86.24    5.36
   1 -10   2   79.79    5.27
   1 -10   2   93.66    4.56
   1 -10   2   81.41    4.27
   1 -10   3  140.59    7.39
   1 -10   3  141.62    6.26
   1 -10   3  134.93    6.21
   1 -10   3  135.15    6.22
   1 -10   3  137.16    6.35
   1 -10   3  119.14    6.13
   1 -10   3  142.19    6.40
  -1  10  -3  122.45    7.09
   1 -10   4   57.92    3.00
   1 -10   4   49.89    3.92
   1 -10   4   48.66    3.88
  -1  10  -4   49.60    3.77
   1 -10   4   54.66    3.15
   1 -10   4   56.24    3.20
   1 -10   4   54.27    2.89
   1 -10   4   57.91    2.93
   1 -10   4   59.11    3.29
   1 -10   5  113.32    6.89
   1 -10   5  128.64    6.05
   1 -10   5  123.30    7.00
   1 -10   5  121.21    6.98
   1 -10   5  122.49    5.85
   1 -10   5  122.56    5.87
   1 -10   5  124.04    6.00
   1 -10   5  124.79    5.89
   1 -10   5  124.73    5.86
   1 -10   5  127.68    5.91
   1 -10   5  137.18    6.04
   1 -10   6   96.03    5.81
   1 -10   6   95.75    5.81
   1 -10   6   96.40    4.69
   1 -10   6   93.53    4.66
   1 -10   6   98.20    4.72
  -1  10  -6   98.03    5.80
   1 -10   6   94.03    4.68
   1 -10   6  102.18    4.86
   1 -10   6   97.05    4.65
   1 -10   6  102.75    4.89
   1 -10   7  515.59   21.98
  -1  10  -7  503.76   22.94
   1 -10   7  516.31   22.01
   1 -10   7  507.91   21.97
   1 -10   7  504.67   21.99
   1 -10   7  471.25   21.97
   1 -10   7  477.16   21.97
   1 -10   7  498.86   23.10
   1 -10   7  483.16   22.01
   1 -10   7  510.62   23.14
   1 -10   8    6.02    1.17
   1 -10   8    2.63    1.90
   1 -10   8    5.77    1.08
   1 -10   8    5.87    1.60
  -1  10  -8    3.67    2.44
   1 -10   8    5.39    1.13
   1 -10   8    5.69    2.03
   1 -10   8    5.07    1.08
   1 -10   8    5.94    1.78
   1 -10   9  227.06   10.15
   1 -10   9  218.98   10.22
   1 -10   9  217.77   10.13
   1 -10   9  229.74   10.12
   1 -10   9  221.68   10.11
   1 -10   9  199.73   11.13
  -1  10  -9  225.85   11.28
  -1  10  -9  233.87   11.35
   1 -10   9  240.62   10.25
  -1  10 -10   36.50    3.87
  -1  10 -10   42.97    3.71
   1 -10  10   41.61    2.67
   1 -10  10   43.92    2.61
   1 -10  11   34.98    2.40
   1 -10  11   37.16    2.33
   1 -10  12    9.31    1.59
   1 -10  13    5.68    1.38
   1 -10  15    1.24    0.71
   1  -9 -10    4.62    0.80
   1  -9 -10    5.71    0.90
   1  -9  -9    6.39    1.02
   1  -9  -9    6.04    1.05
   1  -9  -9    5.37    1.15
   1  -9  -8    1.61    1.20
   1  -9  -8    2.00    1.16
   1  -9  -7    0.23    1.32
   1  -9  -7    1.53    1.29
   1  -9  -6    1.82    1.45
   1  -9  -5    2.60    2.97
  -1   9   5   -0.12    2.25
   1  -9  -5    2.23    1.45
  -1   9   4  151.48   10.49
   1  -9  -4  242.94    9.63
   1  -9  -4  228.68   11.07
   1  -9  -4  170.76   10.37
  -1   9   3    3.99    2.22
   1  -9  -3    3.43    1.24
   1  -9  -3    2.16    0.83
   1  -9  -3    1.78    1.44
   1  -9  -3    2.53    0.89
   1  -9  -3    4.12    3.15
   1  -9  -3    2.91    2.03
   1  -9  -2   13.25    1.21
   1  -9  -2   13.19    1.34
   1  -9  -2   13.43    1.13
   1  -9  -2   13.75    2.08
  -1   9   2   10.88    2.72
  -1   9   2   11.19    2.47
   1  -9  -2   11.57    1.14
   1  -9  -2   13.87    1.17
   1  -9  -2   14.55    2.12
   1  -9  -2   11.31    2.29
   1  -9  -1    0.44    1.18
   1  -9  -1    0.27    0.87
   1  -9  -1   -1.00    1.00
   1  -9  -1    0.24    0.86
   1  -9  -1    0.29    1.60
  -1   9   1    0.58    2.28
   1  -9  -1    0.09    0.85
  -1   9   1    0.35    1.88
   1  -9  -1   -0.29    1.67
   1  -9  -1    0.72    0.84
   1  -9  -1   -1.70    1.89
   1  -9   0    0.58    0.89
   1  -9   0   -0.70    1.56
   1  -9   0    0.39    1.62
  -1   9   0    0.11    2.11
   1  -9   0    0.32    0.86
   1  -9   0    1.73    0.88
   1  -9   0    0.77    0.83
   1  -9   0    0.98    1.57
   1  -9   0    1.51    0.99
   1  -9   1   10.12    1.86
   1  -9   1    6.83    1.84
   1  -9   1    8.87    1.07
  -1   9  -1    9.37    2.32
   1  -9   1    7.91    1.05
   1  -9   1    7.94    0.99
   1  -9   1    8.61    1.90
   1  -9   1    7.25    1.04
   1  -9   1    8.71    1.71
   1  -9   1    9.34    1.15
   1  -9   2    6.63    1.18
   1  -9   2    7.87    1.44
   1  -9   2    8.24    1.05
   1  -9   2    8.76    1.03
  -1   9  -2    8.85    2.16
   1  -9   2    8.54    1.20
   1  -9   2   10.06    1.70
   1  -9   2    8.58    1.98
   1  -9   3    0.07    1.61
   1  -9   3    0.55    0.89
   1  -9   3    1.42    0.94
   1  -9   3    1.25    0.90
   1  -9   3    1.61    1.70
   1  -9   3    1.08    1.70
   1  -9   3    0.98    0.88
   1  -9   3    1.58    1.07
  -1   9  -3    0.66    1.87
   1  -9   3    1.77    1.36
   1  -9   3    0.88    1.68
   1  -9   4   49.10    2.64
   1  -9   4   49.47    3.59
   1  -9   4   46.32    3.56
  -1   9  -4   46.65    3.42
   1  -9   4   52.71    2.96
   1  -9   4   55.23    2.84
   1  -9   4   50.45    2.86
   1  -9   4   48.46    2.61
   1  -9   4   51.78    2.69
   1  -9   5    8.61    1.70
   1  -9   5    5.74    1.03
   1  -9   5    7.88    1.54
  -1   9  -5    5.17    1.70
   1  -9   5    6.92    0.98
   1  -9   5    6.09    1.82
   1  -9   5    4.65    1.72
   1  -9   5    6.49    1.21
   1  -9   5    5.74    1.92
   1  -9   5    8.56    1.45
   1  -9   5    7.80    1.06
   1  -9   5    6.79    1.08
   1  -9   6   53.94    3.09
   1  -9   6   54.18    2.82
   1  -9   6   51.78    2.80
   1  -9   6   55.31    3.90
  -1   9  -6   56.13    4.01
   1  -9   6   60.31    2.88
   1  -9   6   53.24    2.84
   1  -9   6   54.46    3.07
   1  -9   6   57.75    3.92
   1  -9   6   44.99    3.74
   1  -9   7  206.46    9.38
   1  -9   7  200.44    9.28
   1  -9   7  206.24    9.32
   1  -9   7  205.73   10.36
  -1   9  -7  217.85   10.36
   1  -9   7  212.05    9.33
   1  -9   7  206.05    9.39
   1  -9   7  207.17   10.38
   1  -9   7  200.80    9.28
   1  -9   8  102.60    4.81
   1  -9   8  100.45    5.84
   1  -9   8  106.24    4.86
   1  -9   8   93.40    4.99
   1  -9   8   97.31    4.97
  -1   9  -8  106.56    6.03
   1  -9   8  102.02    5.90
   1  -9   8  109.55    4.84
   1  -9   8   98.28    4.83
   1  -9   9  126.55    6.60
   1  -9   9  140.22    6.61
  -1   9  -9  139.34    7.71
  -1   9  -9  142.56    7.67
   1  -9   9  136.65    7.46
   1  -9   9  146.48    6.50
   1  -9   9  148.15    6.48
  -1   9 -10  105.75    6.38
  -1   9 -10  105.65    6.24
   1  -9  10   99.65    5.15
   1  -9  10  113.89    5.16
  -1   9 -11    7.67    2.95
  -1   9 -11   11.00    2.68
   1  -9  11   11.38    1.57
   1  -9  11    9.43    1.70
   1  -9  12   23.15    1.98
   1  -9  13    1.59    1.41
   1  -9  14    3.03    1.26
  -1   9 -15   11.38    1.19
  -1   9 -16   -0.06    0.71
   1  -8 -11    0.23    0.66
  -1   8  11    0.99    0.73
   1  -8 -10   11.89    1.17
   1  -8 -10   13.68    1.15
   1  -8  -9   -0.39    1.12
   1  -8  -9   -1.01    1.12
   1  -8  -8    5.97    1.36
   1  -8  -8    6.96    1.35
   1  -8  -7   45.18    2.61
   1  -8  -7   42.98    2.56
   1  -8  -6   15.03    3.27
   1  -8  -6    9.80    2.37
   1  -8  -6   11.58    1.51
  -1   8   6   11.04    2.69
  -1   8   6    8.77    2.21
  -1   8   5   -0.10    1.88
  -1   8   5    2.69    2.22
   1  -8  -5    1.52    2.05
   1  -8  -5    1.85    3.00
  -1   8   4    3.87    1.98
  -1   8   4    8.54    2.42
   1  -8  -4    5.29    2.24
   1  -8  -4    8.66    3.10
   1  -8  -3   -0.24    1.50
  -1   8   3    0.89    2.06
   1  -8  -3    1.50    1.46
   1  -8  -3    0.94    0.74
   1  -8  -3    1.07    0.83
   1  -8  -3    2.93    1.10
   1  -8  -3    0.87    2.76
   1  -8  -3    2.32    1.98
   1  -8  -2    7.21    0.97
   1  -8  -2    5.38    1.69
  -1   8   2    8.83    2.23
   1  -8  -2    5.83    0.90
   1  -8  -2    6.38    0.91
   1  -8  -2    8.50    1.15
   1  -8  -2    8.71    1.75
   1  -8  -2    7.11    0.93
   1  -8  -2   10.57    2.11
   1  -8  -1    3.46    0.82
   1  -8  -1    3.98    0.97
   1  -8  -1    3.45    0.84
   1  -8  -1    2.85    0.88
   1  -8  -1    3.99    1.58
   1  -8  -1    3.60    1.58
   1  -8  -1    2.66    1.57
  -1   8   1    5.47    2.06
   1  -8  -1    2.59    0.80
   1  -8  -1    3.43    1.80
   1  -8   0  206.78    8.87
   1  -8   0  181.77    8.85
   1  -8   0  202.37    8.86
   1  -8   0  196.97    8.87
  -1   8   0  203.13    9.59
   1  -8   0  188.41    9.67
   1  -8   0  212.44    9.75
   1  -8   0  186.87    8.96
   1  -8   0  213.64    9.76
  -1   8   0  191.02    9.98
   1  -8   0  219.30    9.60
   1  -8   1    0.99    0.78
   1  -8   1    1.82    1.44
   1  -8   1   -0.15    0.73
   1  -8   1    2.70    1.34
   1  -8   1    0.42    1.53
   1  -8   1    2.08    1.52
   1  -8   1    1.28    0.85
   1  -8   1    0.36    0.90
   1  -8   1    1.12    1.25
   1  -8   1   -0.16    1.51
  -1   8  -1   -0.34    1.94
  -1   8  -1   -0.17    1.52
   1  -8   1    0.53    0.80
   1  -8   2   32.99    2.17
   1  -8   2   33.14    2.05
   1  -8   2   40.38    3.46
  -1   8  -2   30.77    2.81
   1  -8   2   31.62    1.90
   1  -8   2   31.65    2.11
   1  -8   2   33.23    1.80
   1  -8   2   32.51    1.80
   1  -8   2   34.76    2.67
   1  -8   3   45.41    2.34
   1  -8   3   47.09    3.24
   1  -8   3   44.17    2.38
   1  -8   3   42.96    2.31
  -1   8  -3   47.18    3.16
   1  -8   3   45.80    2.48
   1  -8   3   46.21    2.66
   1  -8   3   44.07    2.55
   1  -8   3   46.32    2.59
   1  -8   3   45.07    3.20
   1  -8   4  120.54    5.68
   1  -8   4  132.45    6.59
   1  -8   4  134.12    6.57
   1  -8   4  121.39    5.70
   1  -8   4  123.40    5.67
   1  -8   4  121.82    5.66
   1  -8   4  122.55    5.73
   1  -8   4  131.82    6.08
   1  -8   4  119.76    5.65
   1  -8   4  121.16    5.77
   1  -8   4  126.73    5.78
  -1   8  -4  137.82    6.38
   1  -8   5  145.89    6.78
   1  -8   5  146.30    6.76
   1  -8   5  168.11    7.76
   1  -8   5  147.95    7.63
   1  -8   5  151.33    6.86
   1  -8   5  149.20    6.76
   1  -8   5  152.29    6.78
   1  -8   5  153.35    6.84
   1  -8   5  161.95    7.71
   1  -8   5  153.44    6.86
   1  -8   5  138.88    7.19
   1  -8   5  127.69    7.01
  -1   8  -5  150.35    7.34
   1  -8   6  218.93    9.47
   1  -8   6  212.79    9.39
   1  -8   6  219.94   10.32
   1  -8   6  202.42   10.23
   1  -8   6  215.74    9.47
   1  -8   6  202.00    9.39
   1  -8   6  208.80    9.40
   1  -8   6  197.43    9.37
  -1   8  -6  228.98   10.26
   1  -8   6  216.12   10.30
   1  -8   6  177.38    9.76
  -1   8  -6  206.43    9.87
   1  -8   6  224.29    9.49
   1  -8   7   21.68    1.44
   1  -8   7   19.69    1.47
  -1   8  -7   24.68    2.85
   1  -8   7   20.19    2.34
   1  -8   7   20.84    1.43
   1  -8   7   21.00    2.37
   1  -8   7   21.54    2.38
   1  -8   7   25.80    1.80
   1  -8   7   24.95    1.92
   1  -8   7   19.70    1.49
   1  -8   7   16.15    2.04
   1  -8   8   34.60    2.00
   1  -8   8   29.72    2.77
   1  -8   8   41.53    2.40
   1  -8   8   31.06    2.78
   1  -8   8   32.17    1.94
   1  -8   8   34.87    1.96
   1  -8   8   34.24    1.95
  -1   8  -8   43.95    3.44
   1  -8   8   41.23    2.29
   1  -8   8   31.41    2.80
   1  -8   9   12.39    2.21
   1  -8   9   15.93    1.59
   1  -8   9   13.83    1.77
   1  -8   9   12.20    1.91
  -1   8  -9   14.30    2.99
  -1   8  -9   12.18    2.65
  -1   8 -10   90.01    5.75
   1  -8  10   86.07    4.67
   1  -8  10  101.61    4.64
   1  -8  10   94.33    4.56
  -1   8 -10  102.01    5.95
  -1   8 -11  169.02    8.30
   1  -8  11  153.97    7.00
   1  -8  11  141.98    7.04
  -1   8 -11  159.76    8.35
  -1   8 -12   34.73    3.56
  -1   8 -12   40.31    3.91
   1  -8  12   37.56    2.48
   1  -8  12   40.50    2.49
   1  -8  13    3.26    1.51
   1  -8  13    4.08    1.60
   1  -8  14    2.12    1.36
   1  -8  14    1.14    1.45
   1  -8  15   27.11    1.85
  -1   8 -16   19.65    1.36
   1  -7 -12   66.04    3.12
   1  -7 -11    0.40    0.89
   1  -7 -10    1.69    1.10
   1  -7 -10    1.18    1.02
   1  -7  -9    5.45    1.32
   1  -7  -9    6.42    1.30
   1  -7  -8    1.14    1.28
   1  -7  -8    0.24    1.34
   1  -7  -7   37.64    2.20
  -1   7   7   30.10    3.47
   1  -7  -7   38.59    4.03
  -1   7   7   24.23    3.09
   1  -7  -7   29.01    3.16
   1  -7  -6  122.40    7.38
   1  -7  -6  153.04    7.93
  -1   7   6  130.93    7.48
   1  -7  -6  145.50    6.49
  -1   7   6  131.85    7.68
   1  -7  -5  482.69   20.97
   1  -7  -5  431.47   20.68
  -1   7   5  419.66   20.71
  -1   7   5  475.45   21.00
  -1   7   4    8.37    2.27
  -1   7   4    6.97    1.97
   1  -7  -4   10.38    2.20
   1  -7  -4   10.63    2.83
   1  -7  -4    7.22    1.41
   1  -7  -3   23.86    2.22
   1  -7  -3   28.92    1.72
   1  -7  -3   33.28    2.37
   1  -7  -3   27.54    1.60
   1  -7  -3   30.67    3.32
   1  -7  -3   25.25    2.68
   1  -7  -3   26.30    1.54
  -1   7   3   29.23    2.76
  -1   7   3   27.25    2.57
   1  -7  -2   64.86    3.89
  -1   7   2   57.76    3.66
   1  -7  -2   61.64    2.99
   1  -7  -2   63.60    3.09
   1  -7  -2   59.87    3.01
   1  -7  -2   59.36    2.97
   1  -7  -2   63.74    3.75
   1  -7  -2   62.74    3.72
   1  -7  -2   69.02    3.80
  -1   7   2   70.25    4.04
  -1   7   1    6.18    1.47
  -1   7   1    7.15    1.86
   1  -7  -1    5.46    0.80
   1  -7  -1    5.63    1.55
   1  -7  -1    5.55    1.57
   1  -7  -1    5.96    0.86
   1  -7  -1    4.88    1.86
   1  -7  -1    6.77    1.62
   1  -7   0   20.12    2.16
   1  -7   0   17.57    1.18
   1  -7   0   18.29    1.97
   1  -7   0   17.50    2.01
   1  -7   0   18.35    1.27
  -1   7   0   19.62    2.13
   1  -7   0   20.32    2.04
   1  -7   1  169.24    7.66
   1  -7   1  169.54    7.67
   1  -7   1  194.32    8.45
  -1   7  -1  167.93    8.10
  -1   7  -1  161.30    8.52
   1  -7   2   16.37    2.82
   1  -7   2   14.17    1.43
  -1   7  -2   13.30    2.02
  -1   7  -2    8.70    1.45
   1  -7   2   19.77    1.96
   1  -7   3    0.04    1.03
   1  -7   3    0.24    0.87
   1  -7   3   -0.90    1.40
   1  -7   3    0.21    1.42
  -1   7  -3    1.28    1.55
   1  -7   3    1.50    0.73
   1  -7   3    0.97    0.76
   1  -7   4   53.42    3.28
   1  -7   4   55.81    3.29
   1  -7   4   52.60    2.89
   1  -7   4   51.76    2.77
   1  -7   4   47.54    2.48
  -1   7  -4   51.54    3.12
   1  -7   4   49.04    3.28
   1  -7   4   48.34    2.48
  -1   7  -5   18.83    1.89
   1  -7   5   20.90    2.10
   1  -7   5   19.09    1.72
   1  -7   5   21.74    1.78
   1  -7   5   18.77    1.31
   1  -7   5   23.72    2.18
   1  -7   5   21.43    2.05
  -1   7  -5   20.29    2.40
   1  -7   5   18.85    1.25
  -1   7  -6  108.55    5.42
   1  -7   6  107.94    4.99
   1  -7   6  104.87    5.71
  -1   7  -6  124.65    5.88
   1  -7   6  106.84    5.00
   1  -7   6  113.75    5.79
   1  -7   6  114.36    5.78
   1  -7   6  101.96    5.47
   1  -7   7  237.32   11.60
   1  -7   7  249.69   11.04
   1  -7   7  239.04   11.64
   1  -7   7  248.72   10.97
   1  -7   7  241.29   11.67
  -1   7  -7  268.65   11.78
   1  -7   7  239.54   10.97
   1  -7   7  251.12   11.03
   1  -7   8   17.27    1.69
   1  -7   8   11.56    1.82
   1  -7   8   13.53    2.06
   1  -7   8   16.24    1.49
   1  -7   8   11.15    1.76
  -1   7  -8   17.06    2.47
   1  -7   8   16.25    1.53
  -1   7  -8   22.43    2.84
  -1   7  -9   26.93    3.10
  -1   7  -9   33.95    3.36
   1  -7   9   29.52    2.12
   1  -7   9   24.58    2.76
   1  -7   9   27.49    2.00
   1  -7   9   28.59    1.95
  -1   7 -10    3.81    2.71
   1  -7  10    1.96    1.52
  -1   7 -10    4.62    2.45
   1  -7  10    1.39    1.57
  -1   7 -11    6.12    2.81
   1  -7  11    6.00    1.71
  -1   7 -11    5.83    2.53
   1  -7  11    4.76    1.64
  -1   7 -12    2.54    2.80
  -1   7 -12    2.17    2.40
   1  -7  12    4.07    1.76
   1  -7  12    4.34    1.61
   1  -7  13  149.93    7.04
   1  -7  13  150.78    6.99
   1  -7  14   85.48    4.28
   1  -7  14   83.18    4.13
   1  -7  15    5.84    1.52
   1  -7  15    4.05    1.26
   1  -7  16   38.71    2.23
  -1   7 -16   41.00    2.18
  -1   7 -17    1.86    0.68
   1  -6 -13   12.47    0.97
   1  -6 -12    1.03    0.74
   1  -6 -11    1.10    1.01
  -1   6  11    1.57    1.07
   1  -6 -10   25.57    1.81
  -1   6  10   25.93    1.87
   1  -6  -9   64.56    3.20
  -1   6   9   63.37    3.16
   1  -6  -9   54.37    3.14
  -1   6   8    5.44    2.71
   1  -6  -8    2.77    3.06
   1  -6  -8    2.28    2.29
  -1   6   8    4.25    1.21
  -1   6   8    1.39    2.22
   1  -6  -8    2.82    1.29
  -1   6   7   18.08    2.84
   1  -6  -7   27.10    1.82
  -1   6   7   23.62    1.70
   1  -6  -7   28.26    3.64
  -1   6   7   21.83    3.22
   1  -6  -6   60.98    2.96
  -1   6   6   53.13    2.82
  -1   6   6   54.69    4.29
   1  -6  -6   59.20    4.49
  -1   6   6   46.54    3.95
   1  -6  -5   82.32    4.03
   1  -6  -5   92.78    5.38
  -1   6   5   88.11    5.07
  -1   6   5   85.03    5.19
  -1   6   4    6.20    1.81
   1  -6  -4    8.57    2.60
   1  -6  -4    4.67    1.30
   1  -6  -4    4.34    1.93
  -1   6   4    4.56    1.99
   1  -6  -4    5.65    1.32
   1  -6  -3    1.17    0.67
  -1   6   3    0.13    1.52
   1  -6  -3    0.86    0.62
   1  -6  -3    0.06    1.19
   1  -6  -3   -0.25    1.70
   1  -6  -3    0.98    2.45
  -1   6   3    0.72    1.79
   1  -6  -3    0.70    1.21
   1  -6  -2    1.94    0.70
   1  -6  -2    4.85    1.73
  -1   6   2    3.13    1.81
  -1   6   2    2.78    1.52
   1  -6  -2    1.56    1.27
   1  -6  -2    3.55    1.32
   1  -6  -2    3.01    0.65
   1  -6  -2    3.51    1.34
  -1   6   1    2.33    1.82
   1  -6  -1    1.15    1.29
   1  -6  -1    0.90    1.32
   1  -6  -1    1.17    1.40
   1  -6  -1    3.90    1.75
  -1   6   1    3.26    1.45
  -1   6   0   70.05    3.70
   1  -6   0   70.70    3.72
   1  -6   0   67.08    3.68
   1  -6   0   69.88    3.74
   1  -6   0   68.18    3.70
  -1   6  -1   15.81    1.75
   1  -6   1   15.73    1.93
   1  -6   1   18.17    1.86
   1  -6   2   40.81    3.31
   1  -6   2   47.36    2.80
   1  -6   2   52.84    2.78
   1  -6   2   50.09    2.80
  -1   6  -2   27.53    2.25
   1  -6   2   37.98    2.31
  -1   6  -2   40.77    2.77
   1  -6   3  213.85    9.84
  -1   6  -3  187.09    9.60
   1  -6   3  229.27    9.88
   1  -6   3  201.81    9.42
   1  -6   3  216.85    9.52
   1  -6   4   15.32    1.86
   1  -6   4   15.34    1.78
   1  -6   4   15.64    1.50
   1  -6   4   16.59    1.47
   1  -6   4   19.20    1.80
  -1   6  -4   12.95    1.66
   1  -6   5  283.76   12.30
   1  -6   5  283.87   12.31
  -1   6  -5  266.37   12.25
   1  -6   5  282.02   12.29
  -1   6  -5  266.82   12.02
   1  -6   5  266.90   11.66
   1  -6   5  259.94   12.09
   1  -6   5  283.79   12.10
   1  -6   5  243.33   11.63
   1  -6   6   19.56    1.90
   1  -6   6   22.20    1.96
   1  -6   6   18.66    1.82
  -1   6  -6   20.71    2.32
   1  -6   6   19.47    1.97
  -1   6  -6   14.69    1.64
   1  -6   6   18.78    1.20
   1  -6   6   17.56    1.15
  -1   6  -7   89.24    4.93
   1  -6   7  105.55    5.32
   1  -6   7  111.81    5.24
  -1   6  -7  112.32    5.44
   1  -6   7   91.51    4.61
   1  -6   7  109.29    5.21
  -1   6  -8  150.37    7.34
   1  -6   8  142.88    6.48
   1  -6   8  147.59    7.25
   1  -6   8  151.91    6.95
  -1   6  -8  147.71    7.24
   1  -6   8  133.30    6.85
   1  -6   8  131.21    6.41
   1  -6   9    7.61    1.49
   1  -6   9    5.73    1.24
   1  -6   9    6.57    1.98
   1  -6   9    5.74    1.50
  -1   6  -9    8.81    2.57
  -1   6  -9    9.19    2.31
   1  -6  10   21.75    2.04
  -1   6 -10   22.35    3.01
   1  -6  10   25.86    2.07
   1  -6  11    3.66    1.67
  -1   6 -11    4.62    2.88
  -1   6 -11    5.19    2.47
   1  -6  11    4.30    1.75
   1  -6  12   12.43    1.88
  -1   6 -12   14.37    3.20
   1  -6  12   18.40    2.08
  -1   6 -12   16.24    2.92
   1  -6  13   13.30    1.84
   1  -6  13   11.90    2.02
   1  -6  14   22.80    2.00
   1  -6  14   27.16    2.28
   1  -6  15   41.43    2.36
   1  -6  15   39.69    2.60
   1  -6  16    1.65    1.32
  -1   6 -17    0.70    0.75
   1  -5 -12    0.28    0.86
  -1   5  12    2.01    1.11
  -1   5  11   12.16    1.46
   1  -5 -11   13.51    1.34
  -1   5  10    3.59    1.33
   1  -5 -10    2.69    1.24
  -1   5   9  155.46    7.29
   1  -5  -9  161.38    7.29
  -1   5   9  144.14    8.67
   1  -5  -9  156.92    8.75
   1  -5  -9  160.91    7.28
   1  -5  -8  101.93    4.88
   1  -5  -8  100.10    6.35
  -1   5   8   95.31    6.28
  -1   5   8  106.58    4.89
  -1   5   8   93.81    6.23
  -1   5   7   -0.79    2.39
   1  -5  -7    3.45    1.14
   1  -5  -7    4.26    2.83
  -1   5   7    1.87    2.20
   1  -5  -7    2.51    2.47
  -1   5   7    1.82    1.13
  -1   5   6    4.79    2.21
   1  -5  -6    3.93    1.07
   1  -5  -6    4.85    2.67
   1  -5  -6    3.02    2.36
  -1   5   6    1.41    2.01
  -1   5   6    3.88    1.03
  -1   5   5    4.98    2.12
  -1   5   5    5.78    0.96
   1  -5  -5    4.31    2.34
  -1   5   5    5.55    1.95
   1  -5  -5    5.14    0.99
   1  -5  -5    7.18    2.54
   1  -5  -4   16.40    1.63
   1  -5  -4   28.03    2.88
  -1   5   4   25.24    2.52
  -1   5   4   21.73    2.28
   1  -5  -4   14.18    1.66
  -1   5   3  233.42    9.23
   1  -5  -3  212.16    9.00
   1  -5  -3  177.57    8.91
  -1   5   3  197.48    9.38
   1  -5  -3  167.74    8.57
   1  -5  -3  231.63    9.51
   1  -5  -2    6.49    1.34
   1  -5  -2    5.53    1.37
   1  -5  -2    6.20    1.37
   1  -5  -2    3.31    1.76
  -1   5   2    7.06    1.53
   1  -5  -2    3.95    0.93
  -1   5   2    6.12    1.77
   1  -5  -1    1.81    1.18
   1  -5  -1    0.94    1.19
   1  -5  -1    2.69    1.29
   1  -5  -1    1.93    1.70
  -1   5   1    2.48    1.40
   1  -5  -1    2.60    0.89
  -1   5   1    1.29    1.67
   1  -5   0  258.11   12.34
   1  -5   0  259.09   12.35
   1  -5   0  261.73   12.34
  -1   5   0  290.78   12.33
  -1   5   0  277.27   12.15
   1  -5   0  274.55   12.31
   1  -5   1   13.66    1.44
   1  -5   1   14.49    1.65
  -1   5  -1   13.33    1.51
  -1   5  -1   10.06    1.04
   1  -5   2   55.17    3.24
  -1   5  -2   54.01    2.71
   1  -5   2   52.64    2.72
   1  -5   2   53.12    2.70
   1  -5   2   48.35    2.33
  -1   5  -3  106.72    5.56
   1  -5   3  123.69    5.73
   1  -5   3  126.00    5.76
   1  -5   3  115.41    5.43
   1  -5   3  114.57    5.48
  -1   5  -4   14.16    1.58
   1  -5   4   16.96    1.69
   1  -5   4   14.87    1.64
   1  -5   4   14.70    1.68
   1  -5   4   14.23    1.42
   1  -5   4   15.41    1.44
   1  -5   5  102.71    4.97
  -1   5  -5   91.95    4.78
   1  -5   5   96.08    4.96
   1  -5   5  100.15    5.00
  -1   5  -5  102.45    5.14
   1  -5   5  101.10    5.03
  -1   5  -6    1.47    1.88
  -1   5  -6    1.58    1.17
   1  -5   6    1.11    1.14
   1  -5   6    0.29    1.17
   1  -5   6    2.19    1.42
   1  -5   6    0.19    1.19
   1  -5   7    2.00    1.14
  -1   5  -7    5.89    2.26
   1  -5   7    2.84    1.15
   1  -5   7    3.45    1.26
   1  -5   7    3.12    1.55
  -1   5  -7    2.90    1.94
  -1   5  -8    4.13    2.05
  -1   5  -8    3.11    2.29
   1  -5   8    4.15    1.34
   1  -5   8    2.99    1.06
   1  -5   8    4.74    1.72
  -1   5  -9   23.26    2.76
  -1   5  -9   25.22    3.03
   1  -5   9   22.43    1.88
   1  -5   9   22.07    1.46
   1  -5   9   19.41    2.53
   1  -5  10    0.09    1.01
  -1   5 -10   -0.61    2.27
  -1   5 -10    2.65    2.58
   1  -5  10    1.65    1.57
   1  -5  11    8.40    1.24
  -1   5 -11    4.31    2.85
   1  -5  11    7.47    1.86
  -1   5 -11    4.02    2.54
   1  -5  12   51.00    2.80
   1  -5  12   55.14    3.24
  -1   5 -12   52.53    4.26
  -1   5 -12   57.63    4.50
   1  -5  12   45.71    3.03
   1  -5  13    3.51    1.98
  -1   5 -13    2.85    2.37
   1  -5  13    3.50    1.29
   1  -5  13    3.12    1.70
  -1   5 -13    2.09    2.71
   1  -5  14    0.48    1.58
   1  -5  14    0.82    1.92
   1  -5  14    0.22    1.20
   1  -5  15    3.63    1.70
   1  -5  15    2.87    1.38
   1  -5  16   16.02    1.63
   1  -4 -14    1.52    0.81
  -1   4  13    3.58    1.14
  -1   4  12   24.52    1.88
  -1   4  11   12.87    1.69
  -1   4  11   13.24    1.64
   1  -4 -11   12.61    1.36
   1  -4 -10   16.45    3.04
  -1   4  10   12.33    3.03
   1  -4 -10   18.94    1.68
  -1   4  10   13.76    3.10
  -1   4  10   21.27    1.94
  -1   4  10   23.32    1.87
   1  -4 -10   26.32    3.62
  -1   4   9    1.21    2.51
   1  -4  -9    1.76    2.56
  -1   4   9   -1.44    2.61
   1  -4  -9    0.60    1.19
   1  -4  -9   -0.42    2.93
  -1   4   9    1.38    1.32
  -1   4   8   38.75    3.58
   1  -4  -8   32.36    3.32
  -1   4   8   32.23    2.12
   1  -4  -8   31.06    2.01
   1  -4  -8   37.04    3.78
  -1   4   7   28.63    2.97
   1  -4  -7   27.35    1.72
   1  -4  -7   24.63    3.25
  -1   4   7   26.88    1.78
   1  -4  -7   29.37    3.05
   1  -4  -6   72.73    4.50
  -1   4   6   69.89    3.54
  -1   4   6   81.94    4.65
   1  -4  -6   74.52    3.54
   1  -4  -6   77.04    4.70
  -1   4   6   84.63    4.70
   1  -4  -5  233.32    9.04
  -1   4   5  205.73    9.17
  -1   4   5  217.52    9.10
  -1   4   5  197.14    8.14
   1  -4  -5  216.54    9.10
   1  -4  -5  180.75    8.39
   1  -4  -4  114.81    5.53
  -1   4   4  128.37    6.16
   1  -4  -4  125.37    6.20
  -1   4   4  129.51    6.01
   1  -4  -4  124.93    6.04
   1  -4  -4  116.35    5.41
   1  -4  -3    8.51    2.23
   1  -4  -3    9.27    1.23
   1  -4  -3   10.91    2.44
  -1   4   3   12.04    1.78
   1  -4  -3    7.43    1.21
  -1   4   3   11.10    1.96
   1  -4  -3    6.52    1.15
   1  -4  -2    7.70    1.27
   1  -4  -2   11.98    1.29
   1  -4  -2    7.71    1.07
  -1   4   2   11.76    1.61
   1  -4  -2    9.99    1.28
  -1   4   2   10.17    1.79
   1  -4  -1    8.98    1.73
   1  -4  -1    9.44    1.32
   1  -4  -1    6.14    0.98
  -1   4   1   11.96    1.68
   1  -4  -1   11.62    1.42
   1  -4  -1    9.85    1.33
  -1   4   1   11.80    1.42
  -1   4   0  215.85    9.82
   1  -4   0  213.87    9.94
  -1   4   0  239.14    9.96
   1  -4   0  210.63    9.97
   1  -4   0  209.23    9.98
   1  -4   0  225.27    9.98
  -1   4  -1   48.36    2.53
   1  -4   1   49.09    2.60
   1  -4   1   53.25    3.20
   1  -4   1   55.99    2.62
   1  -4   2  643.39   28.56
   1  -4   2  682.75   28.60
  -1   4  -2  603.69   28.27
  -1   4  -2  731.80   28.53
   1  -4   2  628.97   28.55
   1  -4   2  671.25   28.39
   1  -4   3  163.96    8.00
   1  -4   3  181.80    8.05
   1  -4   3  176.37    8.03
   1  -4   3  172.81    7.90
   1  -4   3  165.32    7.85
  -1   4  -3  183.91    7.92
  -1   4  -4  826.80   36.18
   1  -4   4  839.69   36.33
   1  -4   4  823.96   36.31
   1  -4   4  816.92   36.27
   1  -4   4  827.61   36.29
  -1   4  -4  831.75   36.31
   1  -4   4  812.24   36.31
  -1   4  -5  109.23    4.49
   1  -4   5  104.42    4.59
   1  -4   5  115.27    4.71
  -1   4  -5  114.17    4.86
   1  -4   5  110.36    4.60
   1  -4   5  115.25    4.63
  -1   4  -6   24.37    2.55
   1  -4   6   25.88    2.09
   1  -4   6   21.10    1.66
   1  -4   6   19.11    1.54
  -1   4  -6   24.58    2.37
   1  -4   6   21.48    1.62
  -1   4  -7    5.06    2.27
   1  -4   7    2.42    1.13
   1  -4   7    4.77    1.57
  -1   4  -7    4.58    2.04
   1  -4   7    3.62    1.03
   1  -4   7    4.98    1.28
   1  -4   7    2.67    0.97
   1  -4   8    5.70    0.93
  -1   4  -8    3.61    2.06
   1  -4   8    4.40    1.78
   1  -4   8    3.60    1.36
   1  -4   8    1.14    1.22
  -1   4  -8    6.21    2.37
   1  -4   9   24.38    1.97
   1  -4   9   25.31    1.60
  -1   4  -9   30.09    3.10
  -1   4  -9   29.30    2.94
   1  -4  10    5.57    1.66
  -1   4 -10    3.22    2.68
   1  -4  10    5.71    1.17
  -1   4 -10    6.88    2.42
   1  -4  11  131.01    6.24
   1  -4  11  128.96    6.08
  -1   4 -11  118.33    7.26
   1  -4  12   18.81    2.26
   1  -4  12   17.30    1.68
  -1   4 -12   17.51    2.95
  -1   4 -12   13.63    3.08
  -1   4 -13    2.98    2.78
  -1   4 -13    7.18    2.66
   1  -4  13    5.16    1.44
   1  -4  14   48.37    3.06
   1  -4  14   56.77    2.95
   1  -4  15    9.09    1.31
   1  -4  15   10.00    1.52
  -1   4 -17    5.26    0.78
  -1   3  14    5.50    1.06
  -1   3  14    3.32    0.87
  -1   3  13    9.78    1.49
  -1   3  13    9.64    1.40
  -1   3  12    8.98    1.66
  -1   3  12    6.17    1.51
   1  -3 -11   18.71    1.53
  -1   3  11   24.33    1.90
  -1   3  11   22.77    2.03
   1  -3 -11   17.86    3.28
   1  -3 -11   17.20    3.10
  -1   3  11   12.57    3.04
   1  -3 -10   30.04    1.99
  -1   3  10   38.64    2.31
   1  -3 -10   29.28    3.88
   1  -3 -10   30.45    3.62
  -1   3  10   27.50    3.56
   1  -3  -9   17.67    1.48
  -1   3   9   19.03    1.74
   1  -3  -9   20.19    3.39
  -1   3   9   15.47    3.02
  -1   3   9   18.65    3.07
   1  -3  -9   18.80    3.08
  -1   3   8    3.80    1.27
   1  -3  -8    4.46    1.06
   1  -3  -8    6.25    2.82
  -1   3   8    3.38    2.27
   1  -3  -8    2.44    2.42
  -1   3   8    4.48    2.43
   1  -3  -7   48.13    3.45
   1  -3  -7   31.63    2.60
  -1   3   7   50.16    3.60
   1  -3  -7   39.00    2.23
   1  -3  -7   58.87    3.84
  -1   3   7   46.49    2.36
  -1   3   6   14.47    1.32
  -1   3   6   20.12    2.37
   1  -3  -6   16.18    1.65
   1  -3  -6   21.08    2.74
   1  -3  -6   21.33    2.46
   1  -3  -5  210.88    9.34
  -1   3   5  194.14    8.69
   1  -3  -5  196.38    8.96
  -1   3   5  215.94    9.55
   1  -3  -5  173.96    8.74
  -1   3   5  235.37    9.53
   1  -3  -5  224.31    9.56
   1  -3  -4  251.44   11.08
  -1   3   4  242.98   11.12
   1  -3  -4  233.06   10.76
  -1   3   4  251.04   11.20
   1  -3  -4  222.61   10.72
   1  -3  -4  240.42   11.18
   1  -3  -4  253.06   10.78
   1  -3  -3 1226.26   53.62
  -1   3   3 1269.12   53.76
   1  -3  -3 1235.76   53.49
  -1   3   3 1224.27   53.81
   1  -3  -3 1155.37   53.59
   1  -3  -3 1235.34   53.77
   1  -3  -3 1253.92   53.70
   1  -3  -2   10.90    1.93
   1  -3  -2   11.82    1.06
  -1   3   2    8.62    1.67
   1  -3  -2    9.57    1.16
   1  -3  -2    9.65    1.20
   1  -3  -2    9.26    1.23
  -1   3   2    9.80    1.49
  -1   3   1    2.18    1.44
   1  -3  -1    1.19    0.73
  -1   3   1   -0.19    1.14
   1  -3  -1    1.57    1.05
   1  -3  -1    1.33    1.05
   1  -3  -1    0.72    1.07
   1  -3  -1    1.35    1.09
   1  -3   0    7.33    1.41
  -1   3   0   10.47    1.42
   1  -3   0   13.72    1.40
   1  -3   0   15.89    1.33
  -1   3   0   10.99    1.11
   1  -3   1    8.97    0.91
   1  -3   1   12.32    2.01
  -1   3  -1   11.60    1.13
   1  -3   1   18.83    1.44
  -1   3  -1   11.15    0.82
   1  -3   1   19.44    1.42
   1  -3   1   20.34    1.48
   1  -3   2    5.12    0.83
   1  -3   2    5.33    0.87
  -1   3  -2    5.06    1.12
   1  -3   2    5.97    1.13
   1  -3   2    5.56    1.11
   1  -3   2    5.33    1.26
   1  -3   3 1400.27   57.98
  -1   3  -3 1326.18   57.78
  -1   3  -3 1293.38   57.91
   1  -3   3 1290.31   57.92
   1  -3   3 1287.14   57.87
   1  -3   3 1395.22   57.87
   1  -3   3 1298.43   57.92
   1  -3   3 1314.98   57.91
  -1   3  -4   47.05    2.28
  -1   3  -4   47.47    2.69
   1  -3   4   38.00    2.17
   1  -3   4   43.48    2.35
   1  -3   4   40.17    2.33
   1  -3   4   43.00    2.45
   1  -3   4   41.72    2.35
   1  -3   5    0.21    0.92
   1  -3   5    0.77    0.71
  -1   3  -5    0.39    1.68
   1  -3   5    0.46    0.86
   1  -3   5   -0.40    1.29
  -1   3  -5    1.82    1.87
   1  -3   5    0.47    0.97
   1  -3   6    3.02    0.88
  -1   3  -6    2.43    2.16
   1  -3   6    0.95    1.23
   1  -3   6    2.19    0.81
   1  -3   6    1.36    0.95
   1  -3   6    2.68    1.48
  -1   3  -6    1.49    1.85
   1  -3   7  513.17   19.61
   1  -3   7  361.74   18.83
   1  -3   7  447.54   18.82
   1  -3   7  439.95   19.19
  -1   3  -7  509.32   19.52
  -1   3  -7  515.29   19.59
   1  -3   7  408.65   18.97
   1  -3   8   25.70    1.62
   1  -3   8   30.07    1.91
   1  -3   8   19.24    1.86
   1  -3   8   25.17    2.19
  -1   3  -8   29.28    2.70
  -1   3  -8   33.49    3.01
   1  -3   9    7.11    1.14
  -1   3  -9    6.72    2.33
  -1   3  -9    8.33    2.69
   1  -3   9    4.92    1.71
  -1   3 -10   70.02    4.56
   1  -3  10   61.28    3.02
   1  -3  10   42.45    3.62
  -1   3 -10   53.04    4.23
  -1   3 -11    0.72    2.83
   1  -3  11   -0.19    1.85
  -1   3 -11   -0.71    2.44
  -1   3 -11   -0.40    2.50
   1  -3  11    2.68    1.34
   1  -3  12    4.00    1.52
  -1   3 -12    5.84    2.59
  -1   3 -12    0.99    2.88
  -1   3 -13   35.34    3.78
   1  -3  13   47.41    2.73
   1  -3  14  108.33    5.24
   1  -3  15   36.03    2.28
   1  -3  15   36.34    2.19
   1  -3  16    5.73    1.05
   1  -3  16    9.97    1.36
  -1   2  15   -0.18    0.85
  -1   2  14   25.43    1.83
  -1   2  14   22.90    1.74
  -1   2  13   61.42    3.23
  -1   2  13   58.75    3.26
  -1   2  12   40.76    2.51
  -1   2  12   40.60    2.42
  -1   2  11   25.23    2.00
  -1   2  11   23.68    2.20
  -1   2  11   18.58    3.18
   1  -2 -11   22.73    3.39
  -1   2  11   22.09    3.39
   1  -2 -11   23.77    3.63
  -1   2  10    6.77    1.50
  -1   2  10    4.07    2.62
   1  -2 -10    7.17    2.81
   1  -2 -10    8.28    3.13
   1  -2  -9    4.08    1.01
  -1   2   9    3.89    1.34
  -1   2   9    2.43    2.37
   1  -2  -9    3.91    1.64
   1  -2  -9    6.49    2.60
   1  -2  -9    5.53    2.92
   1  -2  -8   55.63    2.86
   1  -2  -8   63.22    4.46
   1  -2  -8   66.60    4.21
  -1   2   8   56.15    4.16
  -1   2   8   60.24    3.03
   1  -2  -7    3.16    2.53
   1  -2  -7    2.51    2.14
  -1   2   7    0.96    2.05
  -1   2   7    2.87    1.03
  -1   2   7   -0.65    1.97
  -1   2   6   31.42    1.99
  -1   2   6   45.98    3.12
   1  -2  -6   42.15    3.38
   1  -2  -6   36.31    2.99
  -1   2   5  290.27   13.63
   1  -2  -5  295.01   13.52
   1  -2  -5  302.45   13.62
   1  -2  -5  290.61   13.45
  -1   2   4 1433.80   54.04
   1  -2  -4 1412.84   53.94
  -1   2   4 1481.51   54.00
   1  -2  -4 1465.32   53.97
   1  -2  -4 1385.05   53.86
   1  -2  -3   16.32    1.21
  -1   2   3   18.02    1.51
   1  -2  -3   13.64    1.15
   1  -2  -3   18.12    1.95
  -1   2   3   20.07    1.79
   1  -2  -3   15.57    1.20
   1  -2  -3   22.79    2.26
   1  -2  -3   16.78    1.87
   1  -2  -2 4602.37  201.33
   1  -2  -2 4598.21  201.34
  -1   2   2 4460.56  201.38
   1  -2  -2 4637.99  201.38
   1  -2  -2 4780.81  201.32
  -1   2   2 4484.83  201.31
   1  -2  -2 4772.71  201.32
   1  -2  -2 4650.25  201.32
   1  -2  -1  581.47   24.29
   1  -2  -1  554.79   24.27
   1  -2  -1  537.24   24.26
   1  -2  -1  600.66   24.31
   1  -2  -1  567.22   24.28
   1  -2  -1  574.97   24.28
   1  -2  -1  546.22   24.09
  -1   2   1  537.04   24.15
  -1   2   1  528.75   24.25
   1  -2   0   33.81    1.62
   1  -2   0   38.94    1.67
  -1   2   0   35.50    1.40
   1  -2   1  511.84   17.09
   1  -2   1  525.44   17.09
   1  -2   1  516.13   16.87
   1  -2   1  366.79   16.86
   1  -2   2  423.86   15.88
   1  -2   2  431.04   15.87
   1  -2   2  458.48   15.92
   1  -2   2  458.32   15.88
   1  -2   2  431.50   15.87
   1  -2   2  499.07   15.82
   1  -2   3  589.22   19.40
   1  -2   3  430.70   19.26
   1  -2   3  446.99   19.27
   1  -2   3  446.58   19.29
  -1   2  -3  457.06   19.17
   1  -2   3  467.77   19.25
  -1   2  -3  526.77   19.36
   1  -2   3  406.75   19.20
   1  -2   3  375.67   19.08
   1  -2   4   32.51    1.97
   1  -2   4   22.41    1.59
   1  -2   4   21.17    1.60
   1  -2   4   24.53    1.58
   1  -2   4   24.69    1.54
   1  -2   4   30.90    1.78
  -1   2  -4   37.72    2.22
  -1   2  -4   28.44    2.40
  -1   2  -5    2.27    1.91
   1  -2   5    1.95    1.08
   1  -2   5    2.16    1.35
   1  -2   5    1.40    0.70
   1  -2   5    2.00    0.73
  -1   2  -5    3.03    1.69
   1  -2   5    2.61    1.28
  -1   2  -6   19.08    2.35
   1  -2   6   14.58    1.79
   1  -2   6   18.78    1.64
  -1   2  -6   19.23    2.63
  -1   2  -7   13.87    2.29
   1  -2   7   10.31    1.10
   1  -2   7   10.45    1.57
  -1   2  -7   12.40    2.61
   1  -2   7   12.41    1.83
  -1   2  -8   31.26    2.96
   1  -2   8   24.40    2.30
  -1   2  -8   27.25    2.66
   1  -2   8   23.21    1.57
   1  -2   8   20.23    2.06
  -1   2  -9    1.11    2.18
   1  -2   9    0.85    1.12
   1  -2   9    0.23    1.54
   1  -2   9   -1.55    1.85
  -1   2  -9    2.27    2.54
   1  -2  10   68.61    4.81
  -1   2 -10   75.35    5.22
  -1   2 -10   76.41    5.14
   1  -2  10   88.15    4.23
   1  -2  10   91.34    4.04
   1  -2  10   62.99    4.45
  -1   2 -10   91.46    5.43
  -1   2 -11    0.31    2.56
   1  -2  11    2.05    1.42
   1  -2  11    1.81    2.07
   1  -2  11    1.97    1.95
  -1   2 -11    1.57    2.58
   1  -2  12    5.06    1.58
  -1   2 -12    3.69    2.64
   1  -2  12    6.62    2.11
   1  -2  12    2.52    2.17
   1  -2  13    6.43    2.14
   1  -2  13    6.86    1.66
   1  -2  14   28.22    2.39
   1  -2  14   23.18    2.01
   1  -2  15   43.15    2.70
   1  -2  15   56.05    2.86
   1  -2  16    6.11    1.01
   1  -2  16    6.97    1.24
  -1   2 -16    5.07    0.98
  -1   1  15    2.85    1.25
  -1   1  15    4.12    1.06
  -1   1  14    7.65    1.35
   1  -1 -14    5.97    1.07
  -1   1  13   36.39    2.32
  -1   1  13   31.40    2.13
   1  -1 -12    2.47    2.63
  -1   1  12   -0.83    2.54
  -1   1  12    4.54    1.87
   1  -1 -12    7.72    3.00
  -1   1  12    4.21    1.57
  -1   1  12    3.01    2.44
  -1   1  11  105.30    6.64
  -1   1  11  124.15    5.49
  -1   1  11   98.58    6.70
   1  -1 -11   98.46    6.50
   1  -1 -11  113.25    6.89
  -1   1  10   49.52    3.99
  -1   1  10   50.09    2.82
  -1   1  10   45.84    4.02
   1  -1 -10   46.71    4.06
   1  -1 -10   52.54    4.40
  -1   1   9   15.58    2.59
  -1   1   9   14.58    2.61
   1  -1  -9   14.53    3.06
  -1   1   9   12.62    1.49
   1  -1  -9   14.54    2.74
   1  -1  -8  146.47    7.49
  -1   1   8  133.41    6.36
  -1   1   8  139.21    7.32
   1  -1  -8  153.63    7.25
   1  -1  -7   26.09    2.98
  -1   1   7   22.09    1.53
  -1   1   7   23.07    2.58
   1  -1  -7   22.78    2.65
   1  -1  -6   29.48    2.99
  -1   1   6   26.70    1.62
  -1   1   6   27.65    2.61
   1  -1  -6   25.54    2.71
   1  -1  -5   86.62    4.76
  -1   1   5   74.71    4.50
  -1   1   5   81.72    4.44
  -1   1   4   82.46    4.43
   1  -1  -4   97.46    4.52
  -1   1   4   84.83    4.51
  -1   1   4   83.61    4.37
  -1   1   3  163.42    5.53
   1  -1  -3  122.12    5.17
   1  -1  -3  110.17    5.16
   1  -1  -3   84.07    5.14
   1  -1  -3  129.81    5.64
  -1   1   3  137.84    5.65
  -1   1   3  137.81    5.57
  -1   1   2  169.01    6.72
   1  -1  -2  146.10    6.63
   1  -1  -2  136.37    6.63
   1  -1  -2  132.30    6.64
   1  -1  -2  168.54    6.76
   1  -1  -2  136.40    6.63
   1  -1  -2  167.68    6.80
  -1   1   2  148.78    6.79
  -1   1   2  159.35    6.73
  -1   1   1 1684.61   73.48
   1  -1  -1 1635.09   73.54
   1  -1  -1 1683.38   73.53
   1  -1  -1 1629.94   73.54
   1  -1  -1 1735.69   73.54
   1  -1  -1 1753.75   73.52
   1  -1  -1 1692.89   73.48
  -1   1   1 1685.59   73.51
   1  -1   0  207.97   11.64
   1  -1   0  362.51   11.72
   1  -1   1    7.90    0.71
   1  -1   1    7.12    0.76
  -1   1  -1    5.67    0.69
   1  -1   2   36.27    1.79
  -1   1  -2   27.03    1.93
   1  -1   2   32.72    1.68
   1  -1   2   22.03    1.59
   1  -1   2   27.08    1.70
  -1   1  -2   31.24    1.82
   1  -1   2   35.87    1.63
   1  -1   2   34.02    1.65
   1  -1   2   33.41    1.67
  -1   1  -3   34.51    2.32
   1  -1   3   31.52    1.70
   1  -1   3   29.97    1.71
   1  -1   3   26.27    1.83
   1  -1   3   32.69    1.96
  -1   1  -3   32.78    2.16
   1  -1   3   31.25    1.71
   1  -1   3   36.63    1.68
  -1   1  -4    1.13    1.62
   1  -1   4    0.76    1.23
   1  -1   4    0.87    0.58
  -1   1  -4    0.41    1.75
   1  -1   4    0.91    1.12
   1  -1   4    0.67    0.62
   1  -1   5   56.97    3.33
  -1   1  -5   78.72    3.89
   1  -1   5   56.41    3.48
  -1   1  -5   72.53    3.67
  -1   1  -6   -0.59    1.99
   1  -1   6    1.79    1.49
   1  -1   6    1.46    1.39
  -1   1  -6    0.37    2.28
  -1   1  -7    3.04    2.23
   1  -1   7    5.32    1.00
   1  -1   7    4.76    1.60
  -1   1  -7    2.19    2.46
   1  -1   7    5.74    1.72
  -1   1  -8   38.89    3.34
   1  -1   8   37.54    2.83
  -1   1  -8   43.48    3.16
   1  -1   8   32.92    2.61
   1  -1   8   33.68    2.00
   1  -1   9   -2.24    1.98
  -1   1  -9    0.17    2.20
   1  -1   9   -0.76    1.73
   1  -1   9    0.31    1.14
  -1   1  -9    0.68    2.36
   1  -1   9    2.41    1.52
   1  -1  10   -0.10    1.98
  -1   1 -10    2.31    2.50
   1  -1  10   -3.27    2.10
   1  -1  10    1.55    1.27
   1  -1  10    2.23    1.74
  -1   1 -10   -0.08    2.58
  -1   1 -11    0.22    2.60
   1  -1  11    2.93    1.49
  -1   1 -11    2.64    2.61
   1  -1  11    0.82    2.23
   1  -1  11    4.42    1.94
   1  -1  12  409.37   16.70
   1  -1  12  404.33   16.75
  -1   1 -12  286.82   17.76
   1  -1  12  273.59   17.53
   1  -1  13    4.92    2.02
   1  -1  13    5.37    1.61
   1  -1  14    1.10    1.78
   1  -1  14    0.64    1.39
   1  -1  15    0.91    1.44
   1  -1  15    2.29    1.16
  -1   1 -16    3.13    0.75
   1   0 -15   30.46    1.83
  -1   0  15   38.42    2.16
   1   0 -14    9.71    1.35
  -1   0  14   15.56    1.82
  -1   0  13   30.13    2.45
   1   0 -12    0.21    3.01
  -1   0  12    3.97    1.96
   1   0 -12    1.28    2.72
  -1   0  12    3.08    2.48
  -1   0  12    2.28    2.23
  -1   0  11   51.37    4.44
  -1   0  11   56.10    4.31
   1   0 -11   59.94    4.62
   1   0 -11   67.43    4.94
  -1   0  10  154.25    8.92
  -1   0  10  171.75    8.84
   1   0 -10  164.39    8.86
   1   0 -10  190.48    9.19
  -1   0   9  142.30    7.79
  -1   0   9  158.58    7.78
   1   0  -9  150.66    7.74
   1   0  -9  137.44    7.91
  -1   0   8  111.21    5.93
   1   0  -8  104.45    6.04
  -1   0   8  108.57    5.89
   1   0  -8  106.53    5.91
  -1   0   7   13.57    2.10
  -1   0   7   17.64    2.11
  -1   0   7   17.50    2.24
   1   0  -7   20.58    2.55
  -1   0   6   13.02    1.95
  -1   0   6   15.05    1.81
   1   0  -6   13.74    2.30
  -1   0   6   12.59    2.01
  -1   0   5  496.73   22.94
   1   0  -5  553.15   22.86
  -1   0   5  486.97   22.86
   1   0  -4   62.56    3.02
   1   0  -4   84.16    3.75
  -1   0   4   88.46    3.65
   1   0  -4   64.67    3.03
  -1   0   4   84.75    3.70
  -1   0   3  206.25    8.69
   1   0  -3  235.85    8.74
   1   0  -3  190.52    8.42
   1   0  -3  163.31    8.41
  -1   0   3  222.70    8.69
  -1   0   2  117.76    5.65
   1   0  -2  158.92    5.72
  -1   0   2  125.24    5.63
  -1   0   2   91.17    5.62
   1   0  -2  141.31    5.56
   1   0  -2  116.19    5.57
  -1   0   1    5.43    0.73
  -1   0   1    5.01    0.65
  -1   0   0   -0.11    0.50
  -1   0   0    0.58    0.56
  -1   0   0    0.53    0.48
   1   0   1  221.28    9.40
  -1   0  -1  209.74    9.41
  -1   0  -1  189.59    9.39
  -1   0  -1  223.73    9.33
  -1   0  -2  614.84   26.28
   1   0   2  576.51   26.17
   1   0   2  683.67   26.29
  -1   0  -2  644.18   26.26
   1   0   2  548.54   26.18
  -1   0  -3  629.06   25.77
   1   0   3  571.75   25.55
   1   0   3  566.18   25.55
   1   0   3  614.42   25.73
   1   0   3  580.37   25.54
  -1   0  -3  619.17   25.75
   1   0   4   53.41    2.73
  -1   0  -4   54.19    2.78
  -1   0  -4   60.79    2.94
   1   0   4   55.88    2.61
  -1   0  -5    9.84    2.05
   1   0   5    7.80    1.59
  -1   0  -5    9.02    1.92
   1   0   5    7.12    1.53
  -1   0  -6   47.99    3.21
  -1   0  -6   39.67    3.02
   1   0   6   39.31    2.86
  -1   0  -6   43.44    3.05
   1   0   6   34.21    2.74
   1   0   7    7.58    1.85
  -1   0  -7    8.12    2.28
  -1   0  -7    7.68    2.18
   1   0   7    7.73    1.95
   1   0   8    7.71    1.87
   1   0   8    9.83    2.09
  -1   0  -8    9.67    2.44
  -1   0  -8    9.07    2.31
   1   0   9   13.96    2.28
  -1   0  -9   14.86    2.66
  -1   0  -9   16.81    2.79
   1   0   9   13.03    2.45
   1   0   9   13.82    1.79
   1   0  10    2.80    2.05
  -1   0 -10   -0.10    2.55
  -1   0 -10    2.28    2.61
   1   0  10    2.46    2.27
   1   0  10    2.65    1.76
   1   0  11    1.13    2.15
  -1   0 -11    2.54    2.21
  -1   0 -11    1.04    2.74
  -1   0 -11   -0.69    2.61
   1   0  11    2.72    1.85
   1   0  11    1.00    2.30
  -1   0 -12  274.51   13.09
   1   0  12  286.54   11.82
   1   0  12  227.94   12.91
  -1   0 -12  211.15   12.57
   1   0  13    1.65    1.81
   1   0  14   16.72    1.89
   1   0  15    8.56    1.37
  -1   0 -15    3.69    0.92
  -1  -1  16   18.76    1.38
  -1  -1  16   16.52    1.20
  -1  -1  15   22.63    1.85
  -1  -1  15   19.81    1.61
   1   1 -15   20.12    1.55
  -1  -1  14   23.04    2.10
  -1  -1  14   17.07    1.75
  -1  -1  13    2.43    1.98
  -1  -1  13    3.08    1.51
  -1  -1  12   37.17    2.68
  -1  -1  12   29.65    2.26
  -1  -1  12   24.81    3.10
  -1  -1  12   26.45    3.42
   1   1 -12   34.06    3.76
   1   1 -12   33.70    3.95
  -1  -1  11    4.19    2.46
   1   1 -11    2.11    2.76
   1   1 -11    6.67    3.21
  -1  -1  11    4.71    1.51
  -1  -1  11    7.11    2.35
  -1  -1  10   49.35    4.09
   1   1 -10   59.19    4.49
  -1  -1  10   57.52    3.08
  -1  -1  10   50.62    3.95
  -1  -1   9   24.60    1.74
  -1  -1   9   23.80    2.59
  -1  -1   9   21.49    2.65
   1   1  -9   26.58    3.09
   1   1  -8    1.51    2.27
  -1  -1   8    1.73    1.81
  -1  -1   8    3.96    1.78
  -1  -1   8    1.06    1.69
  -1  -1   8    2.90    1.06
  -1  -1   7   70.37    4.59
  -1  -1   7   72.10    3.60
  -1  -1   7   79.30    4.46
  -1  -1   7   76.30    4.39
   1   1  -6   19.83    2.48
  -1  -1   6   11.31    2.04
  -1  -1   6   17.60    2.02
  -1  -1   6   13.73    2.12
  -1  -1   5  173.85    7.62
   1   1  -5  171.96    7.64
   1   1  -5  204.61    8.20
  -1  -1   5  196.70    8.13
   1   1  -5  166.77    7.62
  -1  -1   5  161.59    7.61
  -1  -1   5  212.93    8.29
  -1  -1   5  199.77    8.22
   1   1  -4  786.77   35.64
  -1  -1   4  840.41   35.71
  -1  -1   4  833.25   35.73
  -1  -1   4  795.80   35.64
   1   1  -3  894.41   38.89
  -1  -1   3  899.80   38.86
  -1  -1   3  867.64   38.86
  -1  -1   2   22.79    1.57
   1   1  -2   31.99    1.73
  -1  -1   1    0.99    0.83
   1   1  -1    0.61    0.77
   1   1  -1    1.43    0.69
  -1  -1   0   12.96    1.27
  -1  -1   0   17.65    1.22
   1   1   0   15.73    1.20
  -1  -1   0   14.33    1.22
  -1  -1  -1   55.97    2.75
  -1  -1  -1   50.74    2.60
   1   1   2    1.88    1.30
  -1  -1  -2    1.72    1.55
  -1  -1  -2    0.54    1.45
  -1  -1  -2    2.28    1.66
  -1  -1  -3 1421.07   59.16
  -1  -1  -3 1470.83   59.16
  -1  -1  -4  270.86   10.83
   1   1   4  252.71   10.81
   1   1   4  252.66   10.37
  -1  -1  -4  232.95   10.36
  -1  -1  -4  259.07   10.77
  -1  -1  -5   72.17    3.90
   1   1   5   68.33    3.78
  -1  -1  -5   63.53    3.86
  -1  -1  -6  146.70    6.58
  -1  -1  -6  141.24    6.52
   1   1   6  141.04    6.48
   1   1   7    0.07    1.80
   1   1   7    0.95    0.98
   1   1   7    0.45    1.77
  -1  -1  -7    1.31    2.15
  -1  -1  -7    3.57    2.15
  -1  -1  -8   41.55    3.67
   1   1   8   44.52    3.49
  -1  -1  -8   49.36    3.67
   1   1   8   47.97    3.38
   1   1   8   51.70    2.54
   1   1   8   41.63    2.63
   1   1   9    0.84    2.02
   1   1   9    1.69    1.21
   1   1   9   -0.92    2.03
  -1  -1  -9    0.29    2.51
  -1  -1  -9    0.46    2.47
   1   1   9    1.49    1.51
   1   1  10   89.95    6.38
   1   1  10   95.58    6.62
  -1  -1 -10  119.10    6.61
  -1  -1 -10   87.57    6.32
   1   1  10  125.79    5.57
   1   1  10  132.48    5.62
  -1  -1 -11   43.24    4.29
  -1  -1 -11   29.07    3.27
   1   1  11   26.78    3.37
   1   1  11   30.54    3.78
   1   1  11   48.41    2.66
   1   1  11   49.14    2.82
   1   1  12    9.65    1.92
  -1  -1 -12    8.27    3.02
   1   1  12    2.95    2.40
   1   1  13    1.67    1.13
   1   1  13   -0.38    1.70
   1   1  14    0.77    1.47
  -1  -2  16    2.73    1.22
  -1  -2  16    2.55    1.00
   1   2 -16    0.51    0.95
  -1  -2  15   21.46    1.72
  -1  -2  15   23.62    1.99
   1   2 -15   21.93    1.72
  -1  -2  14   13.04    1.63
  -1  -2  14   14.57    2.06
  -1  -2  13   56.38    2.97
   1   2 -13   48.14    4.21
  -1  -2  12  118.28    5.37
   1   2 -12  109.00    6.78
  -1  -2  12   99.99    6.45
   1   2 -12   91.62    6.59
   1   2 -12  113.89    6.65
   1   2 -11   28.45    3.45
  -1  -2  11   24.31    3.15
   1   2 -11   32.45    3.72
  -1  -2  11   30.96    2.10
   1   2 -11   32.72    3.60
  -1  -2  11   20.62    2.82
   1   2 -10   12.24    2.76
  -1  -2  10   12.01    2.42
  -1  -2  10    8.61    1.44
   1   2 -10   12.57    2.84
  -1  -2  10    9.69    2.17
  -1  -2   9  104.19    4.97
  -1  -2   9   93.65    5.63
   1   2  -9  128.26    6.27
  -1  -2   9  106.35    6.10
  -1  -2   9   93.18    5.80
   1   2  -9  131.67    6.23
  -1  -2   8   50.41    2.70
  -1  -2   8   44.88    3.33
  -1  -2   8   43.97    3.79
  -1  -2   8   55.45    3.51
   1   2  -8   70.79    3.97
  -1  -2   8   66.69    3.79
  -1  -2   7    6.21    1.77
  -1  -2   7    6.04    1.84
  -1  -2   7    5.82    1.04
   1   2  -7    7.36    2.39
  -1  -2   6    2.97    1.68
  -1  -2   6    4.01    1.63
  -1  -2   6    0.97    0.59
  -1  -2   6    2.23    0.62
  -1  -2   5  146.46    6.21
  -1  -2   5  131.56    6.59
  -1  -2   5  140.11    6.53
  -1  -2   5  129.93    6.45
  -1  -2   5  126.22    6.15
   1   2  -5  140.89    6.52
  -1  -2   4   96.24    4.80
  -1  -2   4   97.59    4.85
  -1  -2   4   94.46    4.58
   1   2  -4  105.87    4.84
   1   2  -3   29.94    2.02
  -1  -2   3   27.99    1.90
  -1  -2   2 2843.18  121.58
   1   2  -2 2720.88  121.57
   1   2  -2 2862.38  121.61
  -1  -2   2 2748.71  121.60
   1   2  -1  139.51    6.99
  -1  -2   1  139.36    7.06
  -1  -2   1  153.23    6.94
   1   2  -1  172.22    7.07
   1   2  -1  166.78    7.00
   1   2   0  295.79   12.31
  -1  -2   0  304.81   12.25
  -1  -2   0  243.76   12.31
   1   2   0  254.66   12.14
   1   2   1    7.16    1.58
   1   2   1    5.85    1.44
  -1  -2  -1    7.36    1.85
  -1  -2  -1    4.61    1.76
  -1  -2  -1    7.58    1.44
  -1  -2  -2  340.75   16.72
  -1  -2  -2  344.99   16.50
   1   2   2  409.48   16.82
  -1  -2  -2  427.57   16.70
  -1  -2  -3  138.11    5.82
  -1  -2  -3  131.11    5.67
   1   2   3  145.04    5.86
   1   2   4    0.97    1.58
  -1  -2  -4    2.29    0.71
  -1  -2  -4    1.32    0.63
  -1  -2  -4    1.43    1.91
  -1  -2  -4    3.23    1.55
  -1  -2  -5   63.88    2.90
   1   2   5   68.37    3.05
  -1  -2  -5   66.11    3.17
   1   2   5   68.72    3.16
  -1  -2  -6  231.71   10.20
  -1  -2  -6  218.06   10.00
   1   2   6  235.57   10.18
   1   2   6  197.70    9.40
  -1  -2  -6  225.50   10.07
  -1  -2  -7   12.21    1.99
   1   2   7   13.75    2.13
  -1  -2  -7   14.01    2.48
   1   2   7   12.11    1.24
  -1  -2  -8    8.28    2.54
  -1  -2  -8    9.23    2.06
   1   2   8    6.14    2.14
   1   2   8    9.51    1.27
  -1  -2  -8    7.51    1.07
   1   2   8    6.50    1.45
   1   2   9    1.95    2.17
  -1  -2  -9    1.00    2.81
   1   2   9    1.95    1.52
   1   2   9    1.04    2.09
  -1  -2  -9    0.09    1.94
  -1  -2  -9    0.81    2.49
   1   2   9    0.92    1.28
  -1  -2  -9    2.72    1.02
  -1  -2 -10  226.91   11.67
   1   2  10  250.52   10.42
   1   2  10  264.95   10.49
   1   2  10  175.91   11.45
  -1  -2 -10  160.65   11.01
   1   2  10  215.12   11.51
  -1  -2 -10  225.42   11.38
   1   2  11   -0.41    2.34
  -1  -2 -11    0.59    2.92
   1   2  11    3.04    1.57
   1   2  11    0.48    2.31
   1   2  11    3.75    1.73
   1   2  12    0.18    1.50
   1   2  12    1.96    1.70
   1   2  13    8.11    1.51
   1   2  13    7.65    1.26
   1   2  13    9.14    1.63
   1   2  14    5.01    1.18
   1   2  14    4.92    1.28
   1   2  15    4.06    0.86
   1   3 -16    4.36    1.11
  -1  -3  16    5.20    1.07
   1   3 -15    1.30    1.34
  -1  -3  15    0.82    1.23
  -1  -3  14   24.89    1.99
   1   3 -13    1.75    2.57
  -1  -3  13    6.28    1.53
   1   3 -13    5.34    2.82
   1   3 -13    3.66    3.01
   1   3 -12  154.98    9.78
  -1  -3  12  151.05    9.44
   1   3 -12  192.64    9.79
   1   3 -12  164.29    9.74
  -1  -3  12  213.07    8.61
  -1  -3  11   25.57    1.87
   1   3 -11   18.06    3.14
  -1  -3  11   21.19    2.74
   1   3 -11   20.92    3.24
   1   3 -10    1.44    2.60
  -1  -3  10    1.42    1.93
   1   3 -10   -1.50    2.40
  -1  -3  10    1.96    2.09
  -1  -3  10    2.18    1.79
  -1  -3  10    1.10    1.23
  -1  -3   9   64.32    3.25
   1   3  -9   71.02    4.41
  -1  -3   9   62.44    4.02
  -1  -3   9   62.12    3.94
   1   3  -9   71.82    4.48
  -1  -3   9   69.03    4.34
  -1  -3   8   24.10    1.53
  -1  -3   8   20.77    2.23
   1   3  -8   22.30    2.69
  -1  -3   7   46.72    2.64
  -1  -3   7   50.46    3.34
  -1  -3   6    7.98    1.02
  -1  -3   6    4.34    0.98
  -1  -3   6   10.34    1.59
   1   3  -6    9.72    2.23
   1   3  -6    8.25    1.66
  -1  -3   6    8.14    1.79
  -1  -3   5   27.78    2.21
  -1  -3   5   26.48    1.78
  -1  -3   5   25.16    1.79
  -1  -3   5   22.54    1.87
   1   3  -5   28.83    2.43
   1   3  -5   26.36    2.12
   1   3  -4   16.39    2.14
  -1  -3   4   20.62    1.67
   1   3  -4   23.16    1.86
  -1  -3   4   21.76    1.78
   1   3  -3  101.53    4.97
  -1  -3   3  113.12    5.11
   1   3  -3   94.38    5.11
  -1  -3   3  112.00    5.04
   1   3  -2  549.15   25.41
  -1  -3   2  623.32   25.51
   1   3  -2  593.70   25.51
  -1  -3   2  561.30   25.38
  -1  -3   1   74.81    3.97
  -1  -3   1   89.82    4.12
  -1  -3   1   88.10    4.48
   1   3  -1   97.56    4.30
  -1  -3   1   85.41    4.20
   1   3  -1   76.28    4.17
  -1  -3   0   57.52    3.36
  -1  -3   0   55.48    3.05
   1   3   0   51.44    3.00
   1   3   0   55.76    3.14
   1   3   1  978.11   42.64
  -1  -3  -1  998.64   42.54
  -1  -3  -1  968.84   42.56
  -1  -3  -1  924.98   42.51
   1   3   1  990.80   42.60
   1   3   2  170.21    7.64
  -1  -3  -2  163.41    7.47
  -1  -3  -2  159.67    7.66
   1   3   2  169.09    7.61
  -1  -3  -2  149.42    7.36
  -1  -3  -3   50.40    2.59
   1   3   3   59.68    3.25
  -1  -3  -3   57.71    3.32
   1   3   3   56.91    3.19
  -1  -3  -3   58.02    2.97
  -1  -3  -4  124.55    5.64
  -1  -3  -4   91.87    5.19
  -1  -3  -4  150.15    5.98
   1   3   4  138.99    5.99
  -1  -3  -4  107.42    5.23
   1   3   5   11.19    1.06
  -1  -3  -5   10.39    2.37
   1   3   5   13.44    2.16
  -1  -3  -5    9.35    1.73
  -1  -3  -5    4.63    0.79
  -1  -3  -5    6.42    0.85
   1   3   6   44.78    3.36
  -1  -3  -6   46.24    2.99
  -1  -3  -6   48.15    3.39
   1   3   6   41.02    2.30
   1   3   6   46.31    3.32
  -1  -3  -7  236.09   10.75
  -1  -3  -7  227.66    9.86
   1   3   7  215.53   10.80
  -1  -3  -7  256.83   10.98
  -1  -3  -7  211.37   10.51
   1   3   7  202.52    9.84
   1   3   7  224.61    9.89
   1   3   7  239.27   10.97
  -1  -3  -8  313.90   14.03
   1   3   8  279.32   12.84
   1   3   8  294.00   12.91
  -1  -3  -8  269.39   13.54
  -1  -3  -8  292.15   12.85
   1   3   8  290.11   13.94
  -1  -3  -8  308.04   13.79
  -1  -3  -9   51.20    4.42
  -1  -3  -9   53.52    2.65
   1   3   9   47.10    3.98
  -1  -3  -9   49.03    4.07
   1   3   9   48.94    2.80
   1   3   9   49.17    2.80
  -1  -3  -9   39.42    3.43
  -1  -3 -10  188.90    8.78
  -1  -3 -10  208.63   10.30
  -1  -3 -10  186.27    9.92
   1   3  10  184.45   10.13
   1   3  10  200.85    8.93
   1   3  10  195.85    8.84
   1   3  11   19.32    1.84
   1   3  11   18.23    1.87
  -1  -3 -11   14.95    1.41
   1   3  11   10.58    2.80
  -1  -3 -11   17.86    3.31
   1   3  12    5.35    1.51
   1   3  12    4.79    1.56
   1   3  13    1.74    1.10
   1   3  13    6.35    1.29
   1   3  14    1.26    0.98
   1   4 -17   10.52    0.94
  -1  -4  16   16.97    1.55
  -1  -4  16    9.03    1.13
  -1  -4  15   28.86    1.99
  -1  -4  15   35.79    2.38
  -1  -4  14   43.06    2.76
  -1  -4  14   59.82    3.18
   1   4 -13    4.45    2.70
  -1  -4  13    8.68    2.12
  -1  -4  13    9.67    1.53
   1   4 -13    6.55    2.88
   1   4 -13    5.59    3.12
  -1  -4  12    2.96    1.98
   1   4 -12    0.23    2.67
   1   4 -12    2.76    2.98
  -1  -4  12    0.03    1.36
   1   4 -11    3.92    2.72
  -1  -4  11    3.95    1.30
   1   4 -11    4.01    2.90
  -1  -4  11    2.89    1.95
   1   4 -10   85.96    5.36
  -1  -4  10   90.83    4.12
  -1  -4   9   28.89    2.55
   1   4  -9   29.03    3.08
  -1  -4   9   24.27    2.38
  -1  -4   9   32.97    1.83
  -1  -4   8    3.40    1.54
   1   4  -8    2.53    2.17
  -1  -4   8    2.99    1.92
  -1  -4   8    4.26    0.96
  -1  -4   7  115.36    5.62
   1   4  -7  109.80    5.91
  -1  -4   7  119.79    6.28
   1   4  -7  133.72    6.26
  -1  -4   7  116.73    5.78
  -1  -4   7  117.54    5.64
  -1  -4   6   38.34    2.47
  -1  -4   6   41.27    2.50
   1   4  -6   41.89    2.78
  -1  -4   6   40.40    2.95
  -1  -4   6   44.60    2.96
  -1  -4   6   42.80    2.53
   1   4  -6   47.16    3.17
  -1  -4   5   19.19    1.86
  -1  -4   5   23.53    2.04
  -1  -4   5   22.32    1.67
   1   4  -5   24.98    2.44
   1   4  -5   28.84    2.13
  -1  -4   5   22.41    1.80
  -1  -4   4  313.32   13.41
  -1  -4   4  264.42   13.39
   1   4  -4  303.79   13.43
  -1  -4   4  306.32   13.43
   1   4  -3   23.46    1.96
  -1  -4   3   15.18    1.65
  -1  -4   3   24.04    1.60
  -1  -4   3   25.40    1.86
   1   4  -3   18.05    1.57
  -1  -4   2  421.47   17.67
   1   4  -2  304.04   17.50
   1   4  -2  476.26   17.77
  -1  -4   2  343.75   17.50
   1   4  -2  380.80   17.53
   1   4  -1   13.61    1.87
  -1  -4   1   10.03    2.37
   1   4  -1    9.72    1.66
  -1  -4   1   12.18    1.76
  -1  -4   0   56.96    2.96
  -1  -4   0   51.05    3.50
  -1  -4   0   57.69    3.07
  -1  -4  -1    2.22    2.19
  -1  -4  -1    2.84    1.17
   1   4   1    2.42    1.56
  -1  -4  -1    2.38    1.54
   1   4   1    2.10    1.64
  -1  -4  -2  308.74   14.29
   1   4   2  328.72   14.43
  -1  -4  -2  306.15   14.29
  -1  -4  -2  312.98   14.27
  -1  -4  -2  318.72   14.44
   1   4   2  338.78   14.49
  -1  -4  -3  127.45    6.30
   1   4   3  135.22    6.50
  -1  -4  -3  125.55    6.19
   1   4   3  134.06    6.56
  -1  -4  -3  129.97    6.19
  -1  -4  -3  134.24    6.59
  -1  -4  -4    5.99    2.41
   1   4   4    5.15    1.92
  -1  -4  -4    3.29    1.04
  -1  -4  -4    3.33    1.02
  -1  -4  -4    1.69    1.54
   1   4   4    8.03    2.10
   1   4   5   85.75    4.70
  -1  -4  -5   76.47    4.68
  -1  -4  -5   66.14    4.19
   1   4   5   78.96    3.68
  -1  -4  -5   82.01    4.78
   1   4   6    1.91    1.90
  -1  -4  -6    3.62    2.51
  -1  -4  -6    2.62    2.34
   1   4   6    2.51    1.02
  -1  -4  -6    2.26    1.01
  -1  -4  -6    1.30    1.53
  -1  -4  -7   56.23    4.18
   1   4   7   55.19    4.00
  -1  -4  -7   52.67    4.01
  -1  -4  -7   43.19    3.31
   1   4   7   53.71    2.74
  -1  -4  -7   49.18    2.67
  -1  -4  -8  110.55    5.10
  -1  -4  -8  121.65    6.67
   1   4   8   95.42    6.30
   1   4   8  107.02    6.42
   1   4   8  124.33    5.19
  -1  -4  -8  104.07    6.28
  -1  -4  -9    9.94    1.32
   1   4   9    6.32    2.60
  -1  -4  -9    6.42    3.06
  -1  -4  -9    8.65    2.88
   1   4   9    6.34    2.68
   1   4   9   12.49    1.56
  -1  -4 -10   64.57    5.21
  -1  -4 -10   73.87    3.50
   1   4  10   61.33    5.01
   1   4  10   70.59    3.68
   1   4  10   56.13    4.82
   1   4  11    3.35    1.48
  -1  -4 -11    4.47    1.13
   1   4  12    2.37    1.31
   1   4  13    7.01    1.19
   1   4  13    6.99    1.07
  -1  -5  16   -0.32    1.35
  -1  -5  15   11.46    1.34
  -1  -5  15   17.16    1.87
  -1  -5  14   79.26    4.12
  -1  -5  14   93.85    4.43
  -1  -5  13   11.99    2.06
  -1  -5  13   11.42    1.46
   1   5 -13   11.78    2.97
   1   5 -13   11.98    3.06
  -1  -5  12   11.60    2.02
  -1  -5  12    9.30    1.41
   1   5 -12    7.27    2.87
   1   5 -12    9.55    3.02
  -1  -5  11    7.30    1.84
  -1  -5  11    7.25    1.27
  -1  -5  11    7.17    2.45
   1   5 -11    6.40    2.75
  -1  -5  10    5.65    1.14
  -1  -5  10    6.27    2.13
   1   5 -10    6.15    2.61
  -1  -5   9  107.12    4.62
   1   5  -9  107.59    5.88
  -1  -5   9   94.98    5.74
  -1  -5   8    0.81    1.03
  -1  -5   8    4.29    1.31
   1   5  -8    6.09    2.31
  -1  -5   8    5.50    0.90
  -1  -5   8    2.66    1.96
  -1  -5   8    2.81    1.71
  -1  -5   7  539.95   25.43
  -1  -5   7  566.27   25.30
   1   5  -7  617.52   25.78
  -1  -5   7  583.88   25.49
  -1  -5   7  555.36   25.80
  -1  -5   7  583.45   25.76
  -1  -5   7  546.50   25.70
   1   5  -7  591.68   25.63
  -1  -5   6  156.28    7.80
   1   5  -6  171.85    8.10
  -1  -5   6  163.85    7.55
  -1  -5   6  161.10    7.86
  -1  -5   6  161.38    7.98
  -1  -5   6  166.03    7.98
  -1  -5   6  162.70    7.99
   1   5  -6  171.46    7.92
  -1  -5   5   15.07    1.70
  -1  -5   5   14.83    1.31
   1   5  -5   18.40    2.37
  -1  -5   5   13.03    1.69
   1   5  -5   18.04    1.94
  -1  -5   5   15.40    1.74
  -1  -5   5   16.50    1.80
  -1  -5   4  440.32   20.40
  -1  -5   4  444.25   20.43
  -1  -5   4  464.66   20.26
   1   5  -4  471.45   20.42
  -1  -5   4  453.11   20.40
  -1  -5   3  150.67    7.09
   1   5  -3  144.42    6.87
  -1  -5   3  148.77    7.10
  -1  -5   3  148.95    6.79
  -1  -5   3  137.65    6.98
   1   5  -3  153.54    7.13
   1   5  -2  191.48    9.11
   1   5  -2  204.86    9.33
  -1  -5   2  206.15    8.93
  -1  -5   2  210.57    9.26
  -1  -5   2  218.17    9.31
   1   5  -1   95.70    4.70
  -1  -5   1   82.81    4.85
  -1  -5   1   90.53    4.57
  -1  -5   1   97.35    4.48
   1   5  -1   89.95    4.47
  -1  -5   0  434.70   19.23
  -1  -5   0  441.32   19.11
   1   5   0  452.15   19.30
   1   5   0  434.41   19.10
  -1  -5   0  455.64   19.08
  -1  -5   0  466.25   19.00
  -1  -5   0  477.51   19.14
  -1  -5  -1   13.30    1.72
   1   5   1    8.79    1.94
  -1  -5  -1   16.94    2.66
  -1  -5  -1   16.36    2.26
  -1  -5  -1   16.21    1.91
   1   5   1   11.87    2.17
  -1  -5  -1   16.66    1.66
  -1  -5  -2   18.28    2.64
  -1  -5  -2   16.40    2.29
   1   5   2   10.78    1.97
  -1  -5  -2   14.61    1.70
   1   5   2   16.62    2.20
  -1  -5  -2   18.72    1.93
  -1  -5  -2   15.38    1.62
  -1  -5  -3   47.83    2.95
  -1  -5  -3   48.57    3.49
   1   5   3   53.70    3.50
  -1  -5  -3   47.52    2.99
   1   5   3   58.13    3.42
  -1  -5  -3   53.28    3.11
  -1  -5  -3   55.55    3.72
  -1  -5  -4    0.70    2.31
  -1  -5  -4    0.19    1.00
  -1  -5  -4    0.56    1.05
   1   5   4    0.92    1.71
  -1  -5  -4    0.76    1.48
   1   5   4   -0.45    1.87
   1   5   4    0.57    0.89
  -1  -5  -4   -0.13    1.01
  -1  -5  -5  481.43   21.35
  -1  -5  -5  513.17   22.21
   1   5   5  528.26   22.27
  -1  -5  -5  485.37   21.86
   1   5   5  544.13   22.35
  -1  -5  -5  502.69   22.14
   1   5   5  464.45   21.32
  -1  -5  -6  130.37    6.01
  -1  -5  -6  137.20    7.20
   1   5   6  143.31    7.14
  -1  -5  -6  120.72    6.57
   1   5   6  139.73    7.20
   1   5   6  128.14    6.00
  -1  -5  -6  136.74    7.09
  -1  -5  -7   60.00    3.03
   1   5   7   60.33    3.04
  -1  -5  -7   46.86    3.52
  -1  -5  -7   68.16    4.67
   1   5   7   53.70    4.26
  -1  -5  -7   58.67    4.44
   1   5   8    4.27    1.32
   1   5   8    2.37    2.32
  -1  -5  -8    1.52    2.83
  -1  -5  -8    1.97    1.22
  -1  -5  -8    2.64    2.73
  -1  -5  -9    1.30    1.23
   1   5   9    0.35    1.35
   1   5   9   -0.67    2.50
   1   5   9    0.54    2.37
  -1  -5  -9    2.13    2.68
  -1  -5 -10   21.34    1.68
   1   5  10   22.24    1.87
  -1  -5 -11    1.97    1.05
   1   5  11    1.26    1.26
  -1  -5 -12   24.99    1.47
   1   5  12   23.28    1.69
   1   5  12   24.19    1.71
   1   5  13    1.00    0.82
   1   6 -17    3.60    0.80
  -1  -6  17    4.94    0.80
  -1  -6  16   19.43    1.65
   1   6 -16   18.58    1.52
  -1  -6  15    2.79    1.63
   1   6 -15    1.11    1.34
  -1  -6  14    0.47    1.76
  -1  -6  13   18.98    2.13
  -1  -6  12   44.54    2.80
   1   6 -12   38.32    4.06
   1   6 -11  289.50   13.25
  -1  -6  11  263.80   13.27
  -1  -6  11  261.05   11.95
   1   6 -10    3.92    2.64
  -1  -6  10    3.92    2.10
  -1  -6  10    6.63    1.59
   1   6  -9   14.91    2.80
  -1  -6   9   17.74    1.66
  -1  -6   9   16.70    2.45
  -1  -6   8   46.00    4.03
  -1  -6   8   47.66    3.47
  -1  -6   8   54.56    3.47
  -1  -6   8   49.02    3.51
  -1  -6   8   67.21    4.08
   1   6  -8   53.64    3.69
  -1  -6   8   64.55    2.99
  -1  -6   7   -0.20    0.72
  -1  -6   7    2.33    1.56
  -1  -6   7    0.15    1.41
   1   6  -7   -0.07    2.23
  -1  -6   7    0.85    0.67
  -1  -6   7    0.33    1.38
  -1  -6   7   -0.52    1.31
  -1  -6   7    1.80    1.65
   1   6  -7   -0.19    1.61
  -1  -6   6   13.79    1.77
  -1  -6   6   13.30    1.08
  -1  -6   6   15.02    1.06
  -1  -6   6   15.84    1.90
  -1  -6   6   13.19    1.82
   1   6  -6   17.34    2.54
  -1  -6   6   16.50    1.90
  -1  -6   6   10.32    1.93
   1   6  -6   18.22    2.06
  -1  -6   5    2.70    1.47
  -1  -6   5    1.34    0.74
  -1  -6   5    1.17    1.32
   1   6  -5    3.99    1.74
  -1  -6   5    1.83    1.42
  -1  -6   5    1.80    1.48
  -1  -6   5    1.55    0.76
   1   6  -4  342.61   15.07
   1   6  -4  337.97   14.79
  -1  -6   4  334.74   15.06
  -1  -6   4  323.19   15.08
  -1  -6   4  313.05   14.72
  -1  -6   4  327.54   15.00
   1   6  -3  213.91    9.72
   1   6  -3  216.78    9.45
  -1  -6   3  201.24    9.63
  -1  -6   3  206.03    9.69
  -1  -6   3  195.92    9.23
  -1  -6   3  200.62    9.56
  -1  -6   2  223.20   10.59
   1   6  -2  248.12   10.94
  -1  -6   2  242.00   11.08
  -1  -6   2  241.48   11.12
   1   6  -2  244.70   10.98
  -1  -6   2  240.69   11.02
   1   6  -2  251.66   11.20
  -1  -6   1  529.24   23.14
  -1  -6   1  539.51   23.20
  -1  -6   1  481.52   22.62
   1   6  -1  569.92   23.30
   1   6  -1  538.49   23.06
  -1  -6   1  518.00   22.98
  -1  -6   0    5.98    1.61
   1   6   0    4.08    1.83
  -1  -6   0    6.43    2.07
  -1  -6   0    7.22    2.58
  -1  -6   0    6.01    1.58
  -1  -6   0    6.69    1.52
   1   6   0    5.92    2.09
  -1  -6   0    1.84    0.85
  -1  -6  -1   11.39    1.78
   1   6   1    8.70    1.99
  -1  -6  -1   10.49    2.75
  -1  -6  -1    9.40    2.17
  -1  -6  -1   10.14    0.92
  -1  -6  -1   11.48    1.63
  -1  -6  -1   11.27    1.58
   1   6   1    7.82    1.85
  -1  -6  -1   10.15    0.89
  -1  -6  -2   24.90    2.66
  -1  -6  -2   29.29    3.08
   1   6   2   26.35    2.60
  -1  -6  -2   28.33    2.09
  -1  -6  -2   20.15    1.32
   1   6   2   18.61    2.28
  -1  -6  -2   22.41    2.05
  -1  -6  -2   22.01    2.18
  -1  -6  -2   22.52    1.31
  -1  -6  -3   24.34    2.61
  -1  -6  -3   23.46    3.00
   1   6   3   28.76    2.64
  -1  -6  -3   17.75    1.79
  -1  -6  -3   23.96    1.91
   1   6   3   18.63    2.32
  -1  -6  -3   20.29    2.12
  -1  -6  -3   18.36    1.18
  -1  -6  -3   17.89    1.16
  -1  -6  -3   17.30    1.84
  -1  -6  -4    4.78    2.18
  -1  -6  -4    4.17    2.53
   1   6   4    5.12    2.06
  -1  -6  -4    1.74    1.54
   1   6   4    0.97    1.78
  -1  -6  -4    1.42    1.17
  -1  -6  -4    2.24    1.18
   1   6   5  157.03    7.98
  -1  -6  -5  155.78    6.84
  -1  -6  -5  136.20    7.34
   1   6   5  145.86    6.78
   1   6   5  143.04    7.80
  -1  -6  -5  159.55    7.99
  -1  -6  -5  154.10    7.92
  -1  -6  -6  333.68   15.29
  -1  -6  -6  320.64   14.14
   1   6   6  307.25   14.10
   1   6   6  310.07   15.18
  -1  -6  -6  340.36   15.20
   1   6   6  332.89   15.35
  -1  -6  -7  190.00   10.03
  -1  -6  -7  197.60    8.80
   1   6   7  190.75    8.75
   1   6   7  176.93    9.92
  -1  -6  -7  204.83   10.02
   1   6   7  200.17   10.17
   1   6   8   54.68    4.54
  -1  -6  -8   68.36    4.78
  -1  -6  -8   55.70    4.56
   1   6   8   62.84    3.22
  -1  -6  -8   63.68    3.27
  -1  -6  -9    1.08    1.24
   1   6   9    2.58    1.24
  -1  -6 -10   16.76    1.45
   1   6  10   14.28    1.47
  -1  -6 -11    9.10    1.13
   1   6  11    8.18    1.19
  -1  -6 -12    1.84    0.72
   1   6  12    2.61    0.94
   1   7 -17   17.05    1.14
  -1  -7  17   18.93    1.13
   1   7 -16   21.94    1.65
  -1  -7  16   28.96    1.70
   1   7 -15    6.05    1.35
  -1  -7  15    6.46    1.48
  -1  -7  14    0.57    1.59
  -1  -7  13    2.75    1.69
  -1  -7  12   42.67    2.58
   1   7 -12   38.83    3.87
  -1  -7  11   22.97    1.97
  -1  -7  11   18.39    2.90
   1   7 -11   23.88    3.30
  -1  -7  10    4.45    1.50
  -1  -7  10    5.86    2.28
   1   7 -10    5.82    2.70
   1   7 -10    6.04    2.92
  -1  -7   9   22.04    1.73
   1   7  -9   21.26    3.03
   1   7  -9   22.26    3.16
  -1  -7   9   25.46    2.72
  -1  -7   8   12.14    1.76
   1   7  -8    8.79    1.90
  -1  -7   8    5.98    1.58
  -1  -7   8    7.96    1.69
  -1  -7   8    8.54    2.00
   1   7  -8   12.14    2.55
   1   7  -7    7.97    1.92
  -1  -7   7    5.77    1.69
  -1  -7   7    9.22    1.82
  -1  -7   7    6.76    1.68
  -1  -7   7    6.69    0.93
  -1  -7   7    8.92    1.96
  -1  -7   7    7.53    1.73
  -1  -7   7    8.07    0.95
   1   7  -7   11.15    2.52
   1   7  -6   -0.38    2.15
   1   7  -6    0.68    1.65
  -1  -7   6   -0.44    1.27
  -1  -7   6    0.93    1.50
  -1  -7   6   -0.08    1.50
  -1  -7   6    2.22    1.17
  -1  -7   6    0.94    0.79
  -1  -7   6   -0.83    1.55
  -1  -7   6    1.58    1.48
  -1  -7   6    0.33    0.73
  -1  -7   5    3.66    1.50
  -1  -7   5    1.92    1.49
  -1  -7   5    5.03    1.68
  -1  -7   5    2.87    0.84
  -1  -7   5    2.02    0.80
   1   7  -5    0.66    1.63
  -1  -7   5    2.13    1.15
  -1  -7   4  278.50   12.15
  -1  -7   4  270.68   12.02
   1   7  -4  261.13   12.01
   1   7  -4  269.32   11.69
  -1  -7   4  254.68   11.33
  -1  -7   4  274.98   12.11
  -1  -7   4  262.00   11.35
  -1  -7   3   60.04    3.55
  -1  -7   3   52.34    3.23
  -1  -7   3   54.52    2.62
   1   7  -3   49.96    2.99
  -1  -7   3   54.57    2.61
  -1  -7   3   62.06    3.49
   1   7  -3   54.97    3.51
  -1  -7   3   44.43    2.66
   1   7  -2   36.80    2.48
   1   7  -2   40.03    2.97
   1   7  -2   36.11    2.68
  -1  -7   1  194.76    9.18
  -1  -7   1  186.01    8.94
   1   7  -1  210.21    9.11
  -1  -7   1  183.16    8.41
  -1  -7   1  175.26    8.40
  -1  -7   1  195.17    9.33
  -1  -7   1  193.75    9.14
   1   7  -1  222.69    9.44
  -1  -7   1  208.62    9.24
  -1  -7   0  103.41    5.20
   1   7   0  103.91    5.26
  -1  -7   0   86.89    4.91
   1   7   0   98.05    5.50
  -1  -7   0  100.80    5.54
  -1  -7   0   89.35    4.36
  -1  -7   0  106.07    5.17
  -1  -7   0   92.49    4.37
  -1  -7   0  102.45    5.29
  -1  -7  -1   80.20    3.77
  -1  -7  -1   76.70    3.76
  -1  -7  -1   79.54    5.06
  -1  -7  -1   84.17    4.54
   1   7   1   88.57    4.74
  -1  -7  -1   75.07    4.33
  -1  -7  -1   82.18    4.74
  -1  -7  -1   91.67    4.62
   1   7   1   81.60    5.02
  -1  -7  -2    8.45    1.59
  -1  -7  -2    8.52    0.91
  -1  -7  -2    8.37    0.89
  -1  -7  -2    8.28    1.68
   1   7   2   11.69    2.26
  -1  -7  -2    8.67    1.08
  -1  -7  -2   10.96    2.79
  -1  -7  -2    9.80    2.18
  -1  -7  -2    9.31    1.14
   1   7   2   10.23    1.93
  -1  -7  -2   11.31    1.68
  -1  -7  -2    7.58    1.57
  -1  -7  -3   20.84    2.02
  -1  -7  -3   17.70    2.01
   1   7   3   23.33    2.68
  -1  -7  -3   21.61    1.52
  -1  -7  -3   22.45    1.32
  -1  -7  -3   20.26    1.27
  -1  -7  -3   21.96    2.04
  -1  -7  -3   18.07    1.95
   1   7   3   19.29    2.41
  -1  -7  -3   22.97    3.27
  -1  -7  -3   26.25    2.79
   1   7   4    8.64    2.41
  -1  -7  -4    6.26    1.31
  -1  -7  -4    6.48    1.36
   1   7   4    5.03    2.00
  -1  -7  -4    7.02    2.29
  -1  -7  -4    9.03    2.90
   1   7   5   13.94    2.58
  -1  -7  -5   21.04    2.79
  -1  -7  -5   19.00    3.21
   1   7   5   15.42    2.78
  -1  -7  -6   48.06    2.50
  -1  -7  -6   44.62    3.80
   1   7   6   32.22    3.67
  -1  -7  -6   42.20    4.11
   1   7   6   29.67    3.53
   1   7   7   23.63    3.23
  -1  -7  -7   22.54    3.54
  -1  -7  -7   25.16    3.22
   1   7   7   20.61    2.99
  -1  -7  -7   30.57    1.95
  -1  -7  -8    9.24    1.40
  -1  -7  -9   57.71    3.01
  -1  -7 -10    4.66    1.10
  -1  -7 -10    3.63    1.09
  -1  -7 -11    6.00    0.91
  -1  -8  16   17.22    1.28
   1   8 -16   11.78    1.22
  -1  -8  15    9.60    1.34
   1   8 -15    6.88    1.29
  -1  -8  14    5.19    1.45
   1   8 -14    5.03    1.37
  -1  -8  13   16.96    1.77
  -1  -8  12    0.27    2.21
  -1  -8  12   -0.36    1.48
   1   8 -12   -2.10    2.60
  -1  -8  11   -0.66    2.14
   1   8 -11    3.12    2.67
   1   8 -11   -5.10    3.10
  -1  -8  10    0.62    2.05
   1   8 -10    5.14    2.69
   1   8 -10    3.71    2.89
  -1  -8   9   -3.43    1.78
  -1  -8   9   -1.34    2.02
   1   8  -9    1.90    1.74
   1   8  -9   -1.05    2.59
  -1  -8   8   32.96    1.85
  -1  -8   8   32.21    1.83
  -1  -8   8   33.55    1.85
  -1  -8   8   30.22    1.84
  -1  -8   8   29.03    2.74
  -1  -8   8   29.94    2.78
  -1  -8   8   30.87    2.17
  -1  -8   8   32.50    2.91
  -1  -8   8   30.65    2.79
   1   8  -8   39.29    3.47
   1   8  -8   28.17    2.82
  -1  -8   7  229.21   10.95
  -1  -8   7  273.05   12.01
  -1  -8   7  258.57   11.94
  -1  -8   7  266.50   11.96
  -1  -8   7  240.00   10.94
  -1  -8   7  248.98   10.96
  -1  -8   7  243.32   10.94
  -1  -8   7  231.80   11.00
  -1  -8   7  249.80   11.87
  -1  -8   7  258.12   11.86
  -1  -8   7  250.53   10.95
   1   8  -7  258.70   12.00
   1   8  -7  255.49   11.80
  -1  -8   6  311.75   14.10
  -1  -8   6  354.55   15.12
  -1  -8   6  333.45   15.03
  -1  -8   6  305.30   14.07
  -1  -8   6  319.37   14.09
  -1  -8   6  303.50   14.13
  -1  -8   6  337.78   14.95
  -1  -8   6  346.39   14.96
  -1  -8   6  312.98   14.09
   1   8  -6  338.17   15.09
   1   8  -6  339.96   14.90
  -1  -8   5   36.87    2.08
  -1  -8   5   42.72    3.04
  -1  -8   5   37.97    2.23
  -1  -8   5   40.59    2.07
  -1  -8   5   33.54    2.04
  -1  -8   5   41.72    2.89
  -1  -8   5   40.52    3.03
  -1  -8   5   38.86    2.25
   1   8  -5   37.37    2.99
  -1  -8   4   32.85    1.94
  -1  -8   4   34.94    2.89
  -1  -8   4   34.00    2.63
  -1  -8   4   38.22    2.92
  -1  -8   4   35.81    2.07
  -1  -8   4   36.95    2.14
  -1  -8   4   34.29    1.90
  -1  -8   4   29.88    1.90
   1   8  -4   38.99    2.92
   1   8  -3   63.12    4.06
  -1  -8   3   65.24    3.98
  -1  -8   3   61.93    3.76
  -1  -8   3   66.68    3.21
  -1  -8   3   65.81    3.13
  -1  -8   3   63.92    3.08
   1   8  -3   50.96    3.39
  -1  -8   3   59.11    3.08
  -1  -8   3   69.22    4.04
   1   8  -2  254.05   11.83
  -1  -8   2  254.77   10.87
  -1  -8   2  257.06   10.86
   1   8  -2  210.40   11.27
   1   8  -2  208.09   11.38
  -1  -8   2  241.24   10.90
  -1  -8   1    7.23    1.12
  -1  -8   1    9.82    1.50
   1   8  -1    5.19    1.55
  -1  -8   1    7.73    1.31
  -1  -8   1    7.35    1.75
  -1  -8   1    6.86    1.74
  -1  -8   1    7.12    0.98
   1   8  -1    6.09    2.19
  -1  -8   1    7.11    0.97
  -1  -8   1    9.01    2.81
   1   8  -1    7.25    1.96
  -1  -8   1    7.55    0.93
  -1  -8   0    2.96    1.63
  -1  -8   0    3.59    1.71
  -1  -8   0    3.23    0.90
  -1  -8   0    3.21    0.89
  -1  -8   0    2.06    0.84
   1   8   0    2.02    2.28
  -1  -8   0    2.77    0.87
  -1  -8   0    3.87    1.08
  -1  -8   0    2.07    1.56
   1   8   0    3.97    2.06
  -1  -8   0    5.27    2.77
  -1  -8   0    1.23    2.06
  -1  -8  -1    5.70    1.01
  -1  -8  -1    5.96    0.93
  -1  -8  -1    5.28    0.87
   1   8   1    7.51    2.48
  -1  -8  -1    6.93    1.75
  -1  -8  -1    7.08    0.95
  -1  -8  -1    6.04    2.17
  -1  -8  -1    9.88    2.98
  -1  -8  -1    5.53    1.67
  -1  -8  -1    6.14    1.71
   1   8   1    6.30    2.13
  -1  -8  -1    3.46    1.52
  -1  -8  -1    7.05    0.94
  -1  -8  -1    4.57    1.17
  -1  -8  -2   26.01    2.34
  -1  -8  -2   18.50    1.48
  -1  -8  -2   22.54    1.47
  -1  -8  -2   25.83    1.49
  -1  -8  -2   22.24    1.56
   1   8   2   26.10    2.90
  -1  -8  -2   27.20    2.39
  -1  -8  -2   24.16    2.34
  -1  -8  -2   25.12    1.47
  -1  -8  -2   31.48    3.40
  -1  -8  -2   22.16    2.72
   1   8   2   27.94    3.05
  -1  -8  -2   23.17    1.68
   1   8   3   68.06    4.91
  -1  -8  -3   67.22    4.23
  -1  -8  -3   74.16    3.41
  -1  -8  -3   71.70    5.00
  -1  -8  -3   67.34    4.24
  -1  -8  -3   71.10    4.24
  -1  -8  -3   73.10    3.42
  -1  -8  -3   66.55    3.52
   1   8   3   74.90    4.74
  -1  -8  -3   72.21    4.64
   1   8   4   68.84    4.81
  -1  -8  -4   86.54    5.47
   1   8   4   78.10    5.10
  -1  -8  -4   80.15    5.04
   1   8   5  175.93    9.19
  -1  -8  -5  176.70    9.09
  -1  -8  -6   54.31    4.27
   1   8   6   50.49    4.31
  -1  -8  -6   63.64    4.71
   1   8   6   33.61    3.81
  -1  -8  -6   71.31    3.11
   1   8   6   39.89    4.13
  -1  -8  -7    6.15    1.42
  -1  -8  -8    0.47    1.24
  -1  -8  -9   36.67    2.00
  -1  -8  -9   28.65    1.99
   1   8  10    2.56    0.98
  -1  -8 -10    2.35    0.90
  -1  -8 -10    3.34    0.91
  -1  -8 -11    1.10    0.62
  -1  -9  16    1.50    0.88
   1   9 -16    1.66    0.75
  -1  -9  15    2.79    1.13
   1   9 -15    2.74    1.05
  -1  -9  14   32.29    2.06
   1   9 -14   28.92    1.95
  -1  -9  13   49.43    2.73
   1   9 -13   43.45    2.56
  -1  -9  12    6.76    1.61
   1   9 -12    7.36    1.32
   1   9 -11   46.73    4.07
   1   9 -11   38.48    3.80
  -1  -9  11   38.94    2.41
  -1  -9  11   27.58    3.21
   1   9 -11   23.55    2.01
   1   9 -10   15.56    3.17
   1   9 -10   17.88    3.41
  -1  -9  10   13.79    1.80
  -1  -9  10   14.97    2.60
   1   9  -9   24.51    3.29
  -1  -9   9   14.41    2.31
  -1  -9   9   24.34    1.99
  -1  -9   9   15.50    2.60
  -1  -9   9   18.83    1.44
  -1  -9   9   21.06    1.45
  -1  -9   9   18.41    1.40
  -1  -9   9   21.84    1.50
  -1  -9   8    0.54    0.95
  -1  -9   8    0.88    0.93
  -1  -9   8    1.56    0.97
  -1  -9   8    1.80    0.98
  -1  -9   8    1.90    1.79
   1   9  -8    0.27    1.85
  -1  -9   8    0.86    1.44
  -1  -9   8    0.71    1.79
  -1  -9   8    1.41    1.77
  -1  -9   8    0.11    1.89
  -1  -9   8    4.12    1.39
   1   9  -8    1.29    2.61
  -1  -9   7    6.02    1.07
  -1  -9   7    3.41    1.01
  -1  -9   7    9.40    1.49
  -1  -9   7    6.49    1.49
  -1  -9   7    2.52    0.97
  -1  -9   7    4.45    1.05
  -1  -9   7    2.64    1.94
  -1  -9   7    4.24    1.93
  -1  -9   7    2.26    1.89
  -1  -9   7    6.12    1.87
  -1  -9   7    6.08    1.78
   1   9  -7    5.77    2.69
   1   9  -7    6.23    2.02
  -1  -9   6  134.63    6.52
  -1  -9   6  133.14    6.56
  -1  -9   6  143.03    6.51
  -1  -9   6  147.83    7.59
  -1  -9   6  143.48    6.55
  -1  -9   6  148.53    7.55
  -1  -9   6  145.07    7.56
  -1  -9   6  146.42    7.41
  -1  -9   6  138.87    7.27
  -1  -9   6  140.14    6.50
   1   9  -6  157.16    7.77
   1   9  -6  153.84    7.46
  -1  -9   6  138.55    6.52
  -1  -9   6  141.01    6.50
  -1  -9   5  246.13   11.15
  -1  -9   5  245.59   11.15
  -1  -9   5  249.18   10.93
  -1  -9   5  216.28   10.03
  -1  -9   5  221.53   10.05
  -1  -9   5  223.00   10.03
  -1  -9   5  207.76   10.03
  -1  -9   5  241.16   11.12
   1   9  -5  242.42   10.98
  -1  -9   5  228.85   10.04
  -1  -9   5  215.37   10.07
  -1  -9   4   89.32    5.07
  -1  -9   4   93.41    4.87
  -1  -9   4   81.41    4.11
  -1  -9   4   81.84    4.00
  -1  -9   4   84.57    4.02
   1   9  -4   86.18    5.03
  -1  -9   4   80.52    4.05
  -1  -9   4   87.95    5.09
  -1  -9   4   81.70    4.11
  -1  -9   3   12.64    1.56
  -1  -9   3   14.65    1.21
  -1  -9   3   15.42    1.68
  -1  -9   3   13.98    1.36
   1   9  -3   13.89    2.38
  -1  -9   3   12.77    1.89
  -1  -9   3   15.83    2.23
  -1  -9   3   11.22    2.04
  -1  -9   2   22.79    1.65
  -1  -9   2   21.62    2.24
  -1  -9   2   23.57    1.56
  -1  -9   2   21.38    1.83
  -1  -9   2   24.34    1.95
   1   9  -2   23.02    2.84
  -1  -9   1    2.42    0.92
  -1  -9   1    1.04    0.93
  -1  -9   1    0.72    1.59
  -1  -9   1   -1.02    1.69
  -1  -9   1    1.90    1.68
   1   9  -1   -0.88    2.24
   1   9  -1    0.59    1.89
  -1  -9   1    1.84    1.12
  -1  -9   1    0.71    0.89
  -1  -9   1    0.78    0.85
  -1  -9   1    1.89    0.89
  -1  -9   0   10.08    1.13
  -1  -9   0    9.90    1.97
  -1  -9   0    7.79    1.92
  -1  -9   0    7.10    2.31
  -1  -9   0    8.96    3.12
  -1  -9   0   10.91    1.13
  -1  -9   0    8.92    1.89
   1   9   0   11.18    2.64
   1   9   0    6.63    2.25
  -1  -9   0   10.00    1.13
  -1  -9   0   10.44    1.14
  -1  -9   0   10.40    1.10
  -1  -9   0   11.14    1.35
  -1  -9  -1    3.47    1.05
  -1  -9  -1    2.30    0.93
  -1  -9  -1    2.90    0.89
   1   9   1   -2.14    2.35
  -1  -9  -1    3.38    2.99
  -1  -9  -1    1.44    2.20
  -1  -9  -1    2.36    0.94
  -1  -9  -1    3.03    1.22
  -1  -9  -1    2.18    1.69
  -1  -9  -1    2.94    1.72
  -1  -9  -1    2.35    1.72
  -1  -9  -1    2.45    0.90
   1   9   1    1.86    2.44
  -1  -9  -2   16.06    3.35
  -1  -9  -2   15.16    2.67
  -1  -9  -2   16.64    1.41
   1   9   2   17.47    3.01
  -1  -9  -2   15.04    1.23
  -1  -9  -2   12.72    2.10
  -1  -9  -2    9.95    1.94
   1   9   2   15.30    2.69
  -1  -9  -2   14.77    1.26
  -1  -9  -2   13.01    1.23
  -1  -9  -2   16.54    1.23
  -1  -9  -2   13.73    2.09
   1   9   3   58.75    4.39
   1   9   3   67.42    4.76
  -1  -9  -3   66.84    4.81
  -1  -9  -3   49.14    3.66
  -1  -9  -3   41.01    3.56
  -1  -9  -3   59.81    2.89
  -1  -9  -3   59.41    4.28
  -1  -9  -3   59.54    2.91
  -1  -9  -3   62.89    3.07
   1   9   4    0.84    2.27
  -1  -9  -4    5.75    1.30
  -1  -9  -4    1.73    2.95
  -1  -9  -4    6.62    2.40
   1   9   5  299.44   15.27
  -1  -9  -5  305.26   15.14
  -1  -9  -5  343.26   15.39
  -1  -9  -7    5.79    1.31
  -1  -9  -8    2.29    1.19
  -1  -9  -8    1.16    1.11
   1   9   8    2.10    1.10
  -1  -9  -9    0.79    0.95
  -1  -9  -9    1.17    0.92
   1   9   9    0.80    0.90
  -1  -9 -10    1.20    0.68
  -1  -9 -10    0.92    0.74
  -1 -10  16    1.07    0.58
  -1 -10  16    0.01    0.72
  -1 -10  15   10.44    1.18
  -1 -10  14    2.89    1.21
  -1 -10  13   -0.14    1.35
  -1 -10  12    2.51    1.47
  -1 -10  11   25.80    2.08
   1  10 -10   16.07    3.31
   1  10 -10   21.81    3.28
  -1 -10  10   17.37    1.92
  -1 -10   9    4.45    1.03
  -1 -10   9    6.04    1.09
  -1 -10   9    3.74    1.88
  -1 -10   9    1.61    1.79
  -1 -10   9    5.27    1.09
   1  10  -9    6.03    2.96
  -1 -10   9    6.72    1.65
  -1 -10   9    3.20    1.02
  -1 -10   8   45.27    3.72
   1  10  -8   48.63    4.27
  -1 -10   8   43.86    3.47
  -1 -10   8   45.96    2.60
  -1 -10   8   50.76    2.61
  -1 -10   8   53.19    2.67
  -1 -10   8   36.02    3.53
  -1 -10   8   44.51    3.71
  -1 -10   8   42.92    2.57
  -1 -10   8   52.55    2.90
  -1 -10   7   40.89    2.41
  -1 -10   7   37.14    3.53
  -1 -10   7   37.62    3.54
   1  10  -7   46.31    4.08
  -1 -10   7   38.82    3.29
  -1 -10   7   35.74    3.12
  -1 -10   7   39.95    2.43
  -1 -10   7   46.06    2.44
  -1 -10   7   46.82    2.66
  -1 -10   7   37.19    3.57
   1  10  -7   43.83    3.50
  -1 -10   7   43.10    2.43
  -1 -10   7   50.97    2.73
  -1 -10   6  194.39    8.42
  -1 -10   6  187.28    8.38
  -1 -10   6  165.49    9.41
   1  10  -6  178.12    9.31
  -1 -10   6  176.54    8.35
  -1 -10   6  167.29    9.41
  -1 -10   6  162.94    9.42
  -1 -10   6  159.60    8.97
  -1 -10   6  183.73    9.23
  -1 -10   6  180.07    8.35
  -1 -10   6  181.91    8.37
   1  10  -6  186.13    9.69
  -1 -10   6  203.24    8.48
  -1 -10   6  187.63    8.36
  -1 -10   5    2.25    1.64
  -1 -10   5    2.01    1.02
   1  10  -5    0.50    2.02
  -1 -10   5   -1.19    2.00
  -1 -10   5   -0.95    1.94
  -1 -10   5    1.37    1.27
  -1 -10   5    2.18    1.59
  -1 -10   5    1.92    1.04
  -1 -10   5    0.48    1.51
  -1 -10   5    1.30    1.10
  -1 -10   5    2.67    2.03
  -1 -10   5   -0.03    1.06
   1  10  -4    0.94    2.07
  -1 -10   4    2.95    1.84
  -1 -10   4   -0.12    1.84
  -1 -10   4    0.75    0.97
  -1 -10   4    2.46    1.25
  -1 -10   4    3.06    1.66
  -1 -10   4    1.40    0.95
  -1 -10   4    0.87    1.50
  -1 -10   4    1.55    1.51
  -1 -10   3    8.68    1.60
  -1 -10   3    8.80    1.34
  -1 -10   3    7.43    1.10
  -1 -10   3    5.23    1.95
  -1 -10   3    6.36    1.61
  -1 -10   3    7.66    1.14
  -1 -10   3   12.41    1.78
   1  10  -3   11.65    2.52
  -1 -10   2    3.08    1.03
  -1 -10   2    2.38    1.08
   1  10  -2    2.93    2.28
  -1 -10   2    2.43    1.89
  -1 -10   2    1.17    1.88
  -1 -10   2    1.77    1.43
  -1 -10   2    2.16    1.00
  -1 -10   2    2.63    1.03
  -1 -10   2    2.38    1.95
  -1 -10   2    4.73    1.31
  -1 -10   1    0.64    1.00
  -1 -10   1    0.75    0.96
  -1 -10   1   -0.81    1.01
   1  10  -1    2.47    2.44
  -1 -10   1    0.84    1.24
  -1 -10   1    0.24    1.00
  -1 -10   1   -0.57    1.80
  -1 -10   1    0.12    1.92
  -1 -10   1    0.59    1.80
  -1 -10   1   -0.19    0.93
  -1 -10   1   -0.79    1.35
  -1 -10   0   25.21    1.70
  -1 -10   0   22.06    2.75
  -1 -10   0   23.53    2.79
  -1 -10   0   27.79    2.89
  -1 -10   0   26.23    1.77
   1  10   0   26.43    3.40
  -1 -10   0   24.82    1.77
  -1 -10   0   26.78    1.73
  -1 -10   0   29.12    1.92
  -1 -10   0   26.01    1.70
  -1 -10  -1   14.42    1.27
  -1 -10  -1   14.24    1.32
   1  10   1   13.69    2.97
  -1 -10  -1   15.36    1.31
  -1 -10  -1   14.72    1.33
  -1 -10  -1   13.21    2.23
  -1 -10  -1   12.85    2.20
  -1 -10  -1   14.19    1.57
  -1 -10  -1   15.08    1.39
  -1 -10  -1   17.92    3.49
   1  10   1   12.54    2.57
  -1 -10  -1   12.67    2.17
  -1 -10  -2    0.86    0.83
  -1 -10  -2    0.12    0.85
   1  10   2   -1.60    2.21
  -1 -10  -2    0.92    2.14
  -1 -10  -2   -0.90    3.04
  -1 -10  -2    0.58    0.86
  -1 -10  -2    0.59    0.92
  -1 -10  -2    1.41    1.15
  -1 -10  -2   -0.42    1.58
  -1 -10  -2    1.02    1.53
   1  10   2    1.78    2.39
  -1 -10  -3    3.49    0.87
  -1 -10  -3    3.06    1.27
   1  10   3    3.51    2.32
  -1 -10  -3    1.76    2.90
  -1 -10  -3    1.86    2.15
  -1 -10  -3    2.42    0.77
   1  10   3    0.82    2.46
  -1 -10  -4   23.27    1.81
  -1 -10  -5   21.27    1.75
   1  10   6    8.02    1.21
  -1 -10  -7   12.57    1.41
   1  10   7   11.84    1.23
  -1 -10  -8    0.21    0.90
  -1 -10  -8    1.23    0.87
   1  10   8    1.45    0.87
  -1 -10  -8    0.34    0.96
  -1 -10  -9    7.09    0.79
  -1 -10  -9    8.87    0.78
  -1 -11  15    2.76    0.74
  -1 -11  15    3.86    0.88
  -1 -11  14    2.22    1.06
  -1 -11  13    1.28    1.20
  -1 -11  12   35.47    2.27
  -1 -11  11    7.99    1.57
  -1 -11  10    1.39    0.87
  -1 -11  10    0.83    1.51
  -1 -11  10    1.20    0.90
  -1 -11   9   76.74    3.68
  -1 -11   9   74.88    3.70
  -1 -11   9   76.17    3.68
   1  11  -9   74.67    5.25
  -1 -11   9   75.95    3.72
  -1 -11   9   70.20    3.90
  -1 -11   9   62.77    4.66
   1  11  -8    9.50    2.97
  -1 -11   8   11.61    2.26
  -1 -11   8    8.32    2.22
  -1 -11   8   10.63    1.79
  -1 -11   8   10.80    1.26
  -1 -11   8   10.83    1.26
  -1 -11   8   11.08    1.28
  -1 -11   8   10.70    1.32
  -1 -11   8   11.18    2.35
  -1 -11   7  175.78    8.15
  -1 -11   7  155.57    9.27
  -1 -11   7  159.35    9.29
  -1 -11   7  188.51    8.27
  -1 -11   7  176.57    8.11
  -1 -11   7  180.86    8.19
  -1 -11   7  176.94    8.13
  -1 -11   7  184.02    8.16
  -1 -11   7  173.90    8.12
   1  11  -7  176.27    9.53
  -1 -11   7  162.91    9.30
  -1 -11   6    7.27    1.69
  -1 -11   6    3.38    1.09
  -1 -11   6    2.38    1.15
  -1 -11   6    1.35    1.11
   1  11  -6    2.22    2.77
  -1 -11   6    3.95    1.70
  -1 -11   6    2.10    2.01
  -1 -11   6    2.33    2.06
  -1 -11   6    2.82    1.21
  -1 -11   6    0.13    2.01
   1  11  -6    2.61    2.14
  -1 -11   6    4.35    1.40
   1  11  -5  189.72   10.23
  -1 -11   5  175.44   10.31
  -1 -11   5  207.22    9.26
  -1 -11   5  194.99    9.23
  -1 -11   5  171.18   10.31
  -1 -11   5  219.80    9.37
  -1 -11   5  195.80    9.21
  -1 -11   5  221.08    9.30
   1  11  -4  128.49    7.38
  -1 -11   4  117.85    7.37
  -1 -11   4  123.61    7.42
  -1 -11   4  114.87    7.33
  -1 -11   4  135.39    6.30
  -1 -11   4  135.27    6.42
  -1 -11   4  135.16    6.28
  -1 -11   4  132.08    6.29
  -1 -11   4  146.29    6.34
  -1 -11   3   27.27    3.08
   1  11  -3   32.90    3.40
  -1 -11   3   35.50    2.11
  -1 -11   3   33.86    2.10
  -1 -11   3   35.60    2.24
  -1 -11   2   52.35    2.83
  -1 -11   2   45.47    3.80
  -1 -11   2   50.73    3.92
  -1 -11   2   44.02    3.76
  -1 -11   2   48.39    2.72
  -1 -11   2   50.81    2.71
   1  11  -2   46.65    4.08
  -1 -11   2   51.99    2.69
  -1 -11   2   49.05    2.73
  -1 -11   1  125.99    6.18
  -1 -11   1  122.80    7.26
  -1 -11   1  127.45    7.28
  -1 -11   1  128.30    7.28
  -1 -11   1  126.58    6.15
  -1 -11   1  133.15    6.14
   1  11  -1  126.47    7.48
  -1 -11   1  141.42    6.13
  -1 -11   1  133.18    6.16
  -1 -11   0   22.37    1.60
  -1 -11   0   22.67    1.85
   1  11   0   22.62    3.18
  -1 -11   0   25.33    1.67
  -1 -11   0   22.93    1.66
  -1 -11   0   23.25    1.67
  -1 -11   0   21.58    2.67
  -1 -11   0   24.36    2.78
  -1 -11   0   25.89    1.69
  -1 -11   0   20.82    2.64
  -1 -11  -1   79.49    4.07
   1  11   1   74.91    5.54
  -1 -11  -1   85.28    4.11
  -1 -11  -1   89.10    4.14
  -1 -11  -1   88.86    4.12
  -1 -11  -1   79.41    5.13
  -1 -11  -1   73.69    5.12
  -1 -11  -1   73.45    5.07
  -1 -11  -1   94.10    4.16
  -1 -11  -2    4.78    0.90
  -1 -11  -2    4.86    0.93
  -1 -11  -2    4.19    1.18
  -1 -11  -2    5.05    0.96
  -1 -11  -2    3.40    0.85
  -1 -11  -3   19.33    1.57
  -1 -11  -4   48.45    2.37
   1  11   4   36.25    2.21
  -1 -11  -5   -0.68    1.08
   1  11   5    0.74    0.94
  -1 -11  -6    4.07    1.04
  -1 -11  -6    3.80    1.18
   1  11   6    3.09    0.88
  -1 -11  -7    0.64    0.94
  -1 -11  -8    1.50    0.66
  -1 -12  15    6.63    0.74
  -1 -12  14    1.03    0.89
  -1 -12  14    0.88    0.76
  -1 -12  13    8.12    1.16
  -1 -12  13    5.45    1.02
  -1 -12  12   49.40    2.57
  -1 -12  12   42.48    2.49
  -1 -12  11   58.84    3.15
  -1 -12  10   -0.13    1.46
  -1 -12  10    0.27    0.86
  -1 -12  10   -1.18    0.90
  -1 -12  10    2.29    0.87
  -1 -12  10   -0.21    0.80
  -1 -12   9    7.34    1.63
  -1 -12   9    4.47    1.06
  -1 -12   9    7.62    1.10
  -1 -12   9    6.42    1.11
  -1 -12   9    5.77    1.02
  -1 -12   8   16.57    1.43
  -1 -12   8   17.76    1.47
  -1 -12   8   16.79    1.44
  -1 -12   8   16.55    1.51
  -1 -12   8   16.14    1.92
  -1 -12   7  588.77   26.35
  -1 -12   7  552.16   26.19
  -1 -12   7  617.63   26.32
  -1 -12   7  614.21   26.34
  -1 -12   7  578.56   26.31
  -1 -12   7  633.12   26.34
  -1 -12   7  614.39   26.31
  -1 -12   6   15.57    2.59
  -1 -12   6   16.08    2.60
  -1 -12   6   20.88    2.06
  -1 -12   6   15.90    2.55
  -1 -12   6   18.92    1.58
   1  12  -6   13.67    3.00
  -1 -12   6   20.04    1.65
  -1 -12   6   20.14    1.79
  -1 -12   6   20.66    1.62
  -1 -12   6   21.47    1.67
   1  12  -5    1.39    2.02
  -1 -12   5    2.80    1.72
  -1 -12   5    2.01    1.12
   1  12  -5   -0.45    2.59
  -1 -12   5    1.82    1.17
  -1 -12   5   -1.35    2.05
  -1 -12   5    0.13    2.05
  -1 -12   5    0.97    1.42
  -1 -12   4   29.97    2.13
   1  12  -4   23.67    2.95
  -1 -12   4   31.01    1.96
  -1 -12   4   28.70    1.92
  -1 -12   4   24.09    2.96
  -1 -12   3   11.37    1.62
  -1 -12   3   11.74    2.35
  -1 -12   3   11.87    2.38
   1  12  -3   10.48    2.50
  -1 -12   3   11.40    2.35
  -1 -12   3   11.57    1.37
  -1 -12   3   14.53    1.39
  -1 -12   2   20.96    1.70
   1  12  -2   20.55    2.89
  -1 -12   2   24.73    1.68
  -1 -12   2   24.31    1.74
  -1 -12   2   23.10    2.74
  -1 -12   2   18.98    2.65
  -1 -12   2   17.55    2.66
  -1 -12   2   25.48    1.72
  -1 -12   2   24.63    1.74
  -1 -12   2   26.75    1.91
  -1 -12   1    3.81    1.34
  -1 -12   1    3.29    1.27
  -1 -12   1    2.65    1.11
  -1 -12   1    2.73    1.06
  -1 -12   1    3.38    1.13
  -1 -12   1    2.29    0.96
  -1 -12   0   24.44    1.83
  -1 -12   0   22.18    1.65
  -1 -12   0   24.19    1.62
  -1 -12   0   23.25    1.63
  -1 -12   0   26.45    1.66
  -1 -12   0   22.88    1.57
  -1 -12  -1    1.88    0.90
  -1 -12  -1    1.65    0.90
  -1 -12  -1    3.18    0.99
  -1 -12  -1    1.18    1.00
  -1 -12  -1    2.43    0.86
  -1 -12  -1    1.04    1.30
  -1 -12  -2   11.74    1.06
  -1 -12  -2   13.97    1.48
  -1 -12  -2   11.99    1.23
  -1 -12  -2   11.26    0.99
  -1 -12  -3   38.07    2.23
  -1 -12  -3   35.86    2.05
  -1 -12  -4    7.25    1.05
  -1 -12  -5    4.10    0.91
  -1 -12  -6    3.76    0.88
  -1 -12  -6    3.44    0.74
  -1 -13  14   10.50    0.78
  -1 -13  14   11.27    0.87
  -1 -13  13    7.07    0.88
  -1 -13  13    8.14    1.01
  -1 -13  12   12.50    1.18
  -1 -13  12   14.45    1.30
  -1 -13  11    4.37    1.26
  -1 -13  10    4.57    0.86
  -1 -13  10    3.74    0.84
  -1 -13  10    5.37    1.36
  -1 -13  10    3.43    0.88
  -1 -13   9   38.03    2.21
  -1 -13   9   41.99    2.21
  -1 -13   9   36.73    2.17
  -1 -13   9   38.97    2.23
  -1 -13   8    1.02    1.03
  -1 -13   8    2.22    1.51
  -1 -13   8    0.93    1.03
  -1 -13   8    0.56    0.92
  -1 -13   8    1.50    0.93
  -1 -13   7   14.63    1.79
  -1 -13   7   14.83    1.41
  -1 -13   7   12.83    1.31
  -1 -13   7   12.69    1.32
  -1 -13   7   12.77    1.32
  -1 -13   7   12.54    1.52
  -1 -13   6   23.47    1.74
  -1 -13   6   27.34    1.92
  -1 -13   6   23.96    1.68
  -1 -13   5    0.61    1.12
  -1 -13   5    1.06    1.35
  -1 -13   5    0.28    1.04
  -1 -13   4   12.29    1.33
  -1 -13   4   11.30    1.33
  -1 -13   4   12.89    1.54
  -1 -13   3   18.61    1.43
  -1 -13   3   17.02    1.45
  -1 -13   3   17.78    1.48
  -1 -13   3   17.96    1.51
  -1 -13   3   16.78    1.65
  -1 -13   2    0.24    1.00
  -1 -13   2   -0.43    1.02
  -1 -13   2    0.44    0.95
  -1 -13   2    0.68    1.24
  -1 -13   2    0.67    1.02
  -1 -13   2    1.89    1.01
  -1 -13   1    0.97    0.97
  -1 -13   1    0.78    0.90
  -1 -13   1    0.44    0.96
  -1 -13   1   -0.18    1.08
  -1 -13   1    0.89    0.95
  -1 -13   0   13.17    1.15
  -1 -13   0   13.33    1.20
  -1 -13   0   11.14    1.34
  -1 -13   0   12.71    1.16
  -1 -13   0   12.18    1.17
  -1 -13  -1    9.84    0.98
  -1 -13  -1    8.48    0.93
  -1 -13  -1    9.61    0.97
  -1 -13  -1   10.83    1.27
  -1 -13  -1    9.44    0.97
  -1 -13  -1    7.56    0.89
  -1 -13  -2   14.55    1.14
  -1 -13  -2   18.12    1.41
  -1 -13  -3    1.86    0.75
  -1 -13  -3    0.96    0.95
  -1 -13  -4   13.01    0.97
  -1 -13  -4   16.31    1.14
  -1 -14  12    0.21    0.68
  -1 -14  10    1.92    0.66
  -1 -14  10    2.44    0.66
  -1 -14   9   28.89    1.66
  -1 -14   9   29.68    1.70
  -1 -14   9   28.18    1.69
  -1 -14   9   30.38    1.68
  -1 -14   8    9.77    1.06
  -1 -14   8    9.98    1.13
  -1 -14   8   10.25    1.12
  -1 -14   8    9.29    1.08
  -1 -14   7    0.90    0.95
  -1 -14   7    0.97    0.88
  -1 -14   7    1.18    0.94
  -1 -14   7    0.21    0.92
  -1 -14   7   -0.24    1.11
  -1 -14   6    5.46    1.02
  -1 -14   6    6.03    1.07
  -1 -14   6    6.78    1.23
  -1 -14   5    1.08    1.01
  -1 -14   5   -0.02    0.89
  -1 -14   5    0.43    0.97
  -1 -14   5    0.09    1.12
  -1 -14   5    0.65    0.96
  -1 -14   4   28.74    1.82
  -1 -14   4   30.52    1.82
  -1 -14   4   32.79    1.94
  -1 -14   3   73.14    3.50
  -1 -14   3   68.09    3.51
  -1 -14   3   74.90    3.54
  -1 -14   3   73.64    3.52
  -1 -14   3   70.19    3.56
  -1 -14   2    6.10    0.98
  -1 -14   2    5.51    0.94
  -1 -14   2    5.46    0.96
  -1 -14   2    6.51    0.92
  -1 -14   1    0.48    0.80
  -1 -14   1   -0.24    0.75
  -1 -14   1   -0.16    0.76
  -1 -14   1    1.47    0.82
  -1 -14   0    5.94    0.78
  -1 -14   0    5.51    0.75
  -1 -14   0    4.37    0.78
  -1 -14   0    5.90    0.77
  -1 -14   0    4.45    0.89
  -1 -14  -1   13.44    1.08
  -1 -14  -2    9.03    0.88
  -1 -15  11   34.61    1.69
  -1 -15   9    1.48    0.58
  -1 -15   9    0.81    0.60
  -1 -15   8    5.74    0.82
  -1 -15   8    7.32    0.81
  -1 -15   8    6.32    0.83
  -1 -15   8    6.78    0.83
  -1 -15   8    7.12    0.92
  -1 -15   7    2.90    0.80
  -1 -15   7    3.10    0.73
  -1 -15   7    2.50    0.77
  -1 -15   7    2.41    0.77
  -1 -15   7    3.42    0.89
  -1 -15   6   25.51    1.49
  -1 -15   6   27.91    1.59
  -1 -15   6   24.14    1.53
  -1 -15   5   12.51    1.10
  -1 -15   5   12.70    1.08
  -1 -15   5   13.66    1.17
  -1 -15   4    2.46    0.77
  -1 -15   4    1.59    0.77
  -1 -15   4    1.84    0.80
  -1 -15   3    4.52    0.70
  -1 -15   3    2.95    0.74
  -1 -15   3    2.39    0.74
  -1 -15   3    3.66    0.78
  -1 -15   2    2.08    0.61
  -1 -15   2    2.46    0.68
  -1 -15   2    1.94    0.64
  -1 -15   2    1.84    0.69
  -1 -15   1   25.39    1.37
  -1 -15   1   27.41    1.37
  -1 -16   7    0.50    0.48
  -1 -16   7    0.32    0.49
  -1 -16   5   15.94    0.95
  -1 -16   5   15.78    0.96
  -1 -16   4   14.79    0.90
  -1 -16   4   15.56    0.88
   2 -16   4    1.46    0.50
   2 -16   4    1.63    0.48
   2 -16   5    0.53    0.48
   2 -16   5    1.35    0.51
   2 -15   1    4.43    0.62
   2 -15   1    3.75    0.64
   2 -15   2    5.56    0.73
   2 -15   2    4.37    0.78
   2 -15   2    4.34    0.74
   2 -15   2    4.40    0.68
   2 -15   3   19.52    1.27
   2 -15   3   21.81    1.32
   2 -15   3   21.94    1.32
   2 -15   3   19.27    1.25
   2 -15   4   27.48    1.61
   2 -15   4   27.73    1.59
   2 -15   5    2.40    0.79
   2 -15   5    3.07    0.82
   2 -15   5    2.95    0.84
   2 -15   5    2.65    0.72
   2 -15   6    4.01    0.80
   2 -15   6    3.53    0.75
   2 -15   7   11.97    1.04
   2 -15   7   13.24    1.05
   2 -15   7   13.06    1.07
   2 -15   7   12.85    0.99
   2 -15   8    0.86    0.67
   2 -15   8    0.57    0.70
   2 -15   8    0.74    0.63
   2 -15   8    0.56    0.69
   2 -15   8    1.61    0.71
   2 -15   9   13.37    0.92
   2 -15   9   12.32    0.95
   2 -14  -3    0.77    0.64
   2 -14  -2   22.88    1.37
   2 -14  -1    2.31    0.90
   2 -14   0   52.22    2.39
   2 -14   0   45.05    2.44
   2 -14   0   47.74    2.37
   2 -14   0   50.18    2.42
   2 -14   0   45.58    2.39
   2 -14   1  255.70   11.79
   2 -14   1  280.73   11.83
   2 -14   1  286.69   11.82
   2 -14   1  277.92   11.83
   2 -14   2   22.86    1.50
   2 -14   2   23.61    1.56
   2 -14   2   23.98    1.55
   2 -14   2   24.84    1.54
   2 -14   3    5.19    0.94
   2 -14   3    4.82    1.00
   2 -14   3    6.65    0.99
   2 -14   3    4.01    1.02
   2 -14   4   19.04    1.50
   2 -14   4   20.71    1.48
   2 -14   5    6.52    1.03
   2 -14   5    7.43    1.11
   2 -14   5    7.47    1.17
   2 -14   6   11.51    1.12
   2 -14   6   10.48    1.19
   2 -14   6   13.07    1.25
   2 -14   7    5.70    1.04
   2 -14   7    6.29    1.02
   2 -14   7    4.83    0.95
   2 -14   7    5.76    1.01
   2 -14   7    4.83    1.00
   2 -14   8   25.38    1.68
   2 -14   8   27.63    1.64
   2 -14   8   23.91    1.66
   2 -14   8   30.08    1.71
   2 -14   8   28.49    1.67
   2 -14   8   32.36    2.01
   2 -14   9    0.78    0.79
   2 -14   9    0.53    0.73
   2 -14   9    0.73    0.73
   2 -14   9    0.76    0.80
   2 -14   9    1.98    0.88
   2 -14  10    1.93    0.79
   2 -14  10    4.43    1.16
   2 -14  11    9.97    0.83
   2 -13  -3    3.91    1.05
   2 -13  -2    1.58    0.84
   2 -13  -2    1.36    1.10
   2 -13  -1    3.32    0.79
   2 -13  -1    3.51    0.81
   2 -13  -1    3.77    0.87
   2 -13  -1    3.79    1.16
   2 -13  -1    2.62    0.83
   2 -13   0    2.01    0.91
   2 -13   0    1.58    0.85
   2 -13   0    1.72    0.91
   2 -13   0    1.42    0.91
   2 -13   0    1.10    1.20
   2 -13   1    2.45    1.04
   2 -13   1    2.55    0.97
   2 -13   1    3.37    1.03
   2 -13   1    3.71    1.02
   2 -13   1    3.72    1.20
   2 -13   2  103.73    4.76
   2 -13   2  101.12    4.78
   2 -13   2   86.78    4.67
   2 -13   2  106.37    4.79
   2 -13   2  103.14    4.75
   2 -13   3   10.37    1.24
   2 -13   3    9.58    1.39
   2 -13   3    8.32    1.26
   2 -13   4   86.98    4.30
   2 -13   4   89.53    4.29
   2 -13   4   87.85    4.30
   2 -13   5   18.12    1.60
   2 -13   5   15.88    1.52
   2 -13   6    6.53    1.28
   2 -13   6    6.54    1.17
   2 -13   6    6.84    1.23
   2 -13   6    6.03    1.14
   2 -13   6   10.11    1.91
   2 -13   6    6.43    1.19
   2 -13   7    7.48    1.56
   2 -13   7    6.93    1.24
   2 -13   7    6.32    1.13
   2 -13   7    4.09    1.09
   2 -13   7    6.55    1.12
   2 -13   7    8.53    1.83
   2 -13   7    4.86    1.15
   2 -13   8    9.32    1.55
   2 -13   8    9.58    1.22
   2 -13   8    7.79    1.19
   2 -13   8    7.90    1.11
   2 -13   8    8.65    1.75
   2 -13   8    7.35    1.16
   2 -13   8    9.93    1.18
   2 -13   9    4.60    1.41
   2 -13   9    3.33    1.05
   2 -13   9    4.03    0.93
   2 -13   9    3.09    0.90
   2 -13   9    5.31    1.57
   2 -13   9    2.69    0.98
   2 -13   9    3.31    1.01
   2 -13  10    8.52    1.50
   2 -13  10    9.22    1.38
   2 -13  10    6.40    0.91
   2 -13  10    7.57    0.94
   2 -13  10    6.97    1.05
   2 -13  11    2.78    0.88
   2 -13  11    1.81    1.24
   2 -13  11    3.27    1.21
   2 -13  12    1.51    0.71
   2 -13  12    1.83    1.05
   2 -13  12    1.67    1.05
   2 -13  13    1.65    0.87
   2 -12  -6   10.00    0.96
   2 -12  -6   14.72    1.09
   2 -12  -5    5.40    0.94
   2 -12  -4   31.55    1.84
   2 -12  -3   -0.06    1.02
   2 -12  -3    1.48    1.28
   2 -12  -2    2.18    0.85
   2 -12  -2    0.90    0.73
   2 -12  -2    2.28    0.81
   2 -12  -2    2.78    1.07
   2 -12  -2    2.08    1.30
   2 -12  -1   32.14    1.86
   2 -12  -1   29.98    1.80
   2 -12  -1   25.94    1.79
   2 -12  -1   27.81    1.76
   2 -12  -1   31.10    1.85
   2 -12  -1   33.99    2.10
   2 -12   0   65.20    3.28
   2 -12   0   65.28    3.24
   2 -12   0   64.68    3.23
   2 -12   0   62.15    3.20
   2 -12   0   56.99    3.12
   2 -12   0   69.01    3.37
   2 -12   1    6.66    1.23
   2 -12   1    5.87    1.13
   2 -12   1    7.14    1.18
   2 -12   1    5.95    1.16
   2 -12   1    7.91    1.40
   2 -12   2    2.12    1.78
   2 -12   2    4.00    1.13
   2 -12   2    4.50    1.30
   2 -12   2    4.07    1.35
   2 -12   2    4.62    1.18
   2 -12   2    4.97    1.15
   2 -12   2    3.21    1.10
   2 -12   2    3.37    1.91
   2 -12   3   13.01    2.48
   2 -12   3   17.03    1.51
   2 -12   3   13.77    1.44
   2 -12   3   15.20    1.61
   2 -12   3   14.20    1.47
   2 -12   4   41.28    3.68
   2 -12   4   44.32    2.56
   2 -12   4   42.64    2.46
   2 -12   4   42.47    2.47
   2 -12   4   41.80    2.50
   2 -12   4   43.96    2.53
   2 -12   4   48.38    2.99
   2 -12   4   37.51    3.50
   2 -12   5   52.09    2.85
   2 -12   5   53.21    2.80
   2 -12   5   52.35    3.22
   2 -12   5   49.63    2.85
   2 -12   5   41.62    3.76
   2 -12   5   54.04    3.04
   2 -12   6   30.69    3.15
   2 -12   6   36.10    2.45
   2 -12   6   35.55    2.21
   2 -12   6   33.25    2.16
   2 -12   6   39.09    2.14
   2 -12   6   34.53    2.20
   2 -12   6   33.44    2.16
   2 -12   6   38.33    2.69
   2 -12   6   29.86    3.26
   2 -12   7   19.54    1.57
   2 -12   7   22.07    1.71
   2 -12   7   21.44    1.95
   2 -12   7   18.92    1.62
   2 -12   7   18.54    1.59
   2 -12   7   17.83    1.60
   2 -12   7   21.24    2.04
   2 -12   7   23.02    2.25
   2 -12   8    2.39    1.05
   2 -12   8    2.29    1.21
   2 -12   8    2.19    1.05
   2 -12   8    1.86    1.07
   2 -12   8    1.71    1.09
   2 -12   8   -0.58    1.84
   2 -12   8    2.12    1.60
   2 -12   8    2.40    1.54
   2 -12   9   39.01    2.23
   2 -12   9   39.76    2.32
   2 -12   9   35.90    2.21
   2 -12   9   38.99    2.28
   2 -12   9   37.30    2.27
   2 -12   9   48.83    2.62
   2 -12   9   44.44    2.68
   2 -12   9   44.95    2.58
   2 -12  10   37.25    2.17
   2 -12  10   36.27    2.18
   2 -12  10   32.93    1.91
   2 -12  10   37.88    2.28
   2 -12  10   23.78    1.74
   2 -12  10   25.26    1.70
   2 -12  11    7.51    1.42
   2 -12  11    6.44    1.53
   2 -12  11    6.56    1.10
   2 -12  12    2.25    1.26
   2 -12  12    0.58    1.30
   2 -12  12    2.55    0.90
   2 -12  13    0.92    1.11
   2 -12  13    0.70    1.08
   2 -12  14    2.13    0.88
   2 -11  -8   25.97    1.39
   2 -11  -7    1.87    0.97
   2 -11  -7    2.33    0.85
   2 -11  -6   39.21    2.18
   2 -11  -6   34.76    2.12
   2 -11  -5    3.26    1.16
   2 -11  -5    5.16    1.34
   2 -11  -5    3.30    1.16
   2 -11  -4    1.31    1.21
   2 -11  -4    1.75    1.17
   2 -11  -3    1.63    1.25
   2 -11  -3    1.00    1.18
   2 -11  -2    7.57    1.00
   2 -11  -2    6.65    1.07
   2 -11  -2    8.22    1.06
   2 -11  -2    8.27    1.03
   2 -11  -2    7.50    1.52
   2 -11  -2    7.32    1.33
   2 -11  -2    8.61    1.28
   2 -11  -1  125.11    8.18
   2 -11  -1  152.98    7.31
   2 -11  -1  167.55    7.46
  -2  11   1  126.28    8.28
   2 -11  -1  174.52    8.88
   2 -11  -1  169.33    7.39
   2 -11  -1  164.79    7.36
   2 -11  -1  142.41    8.34
   2 -11  -1  161.41    7.34
   2 -11  -1  175.18    7.41
   2 -11   0   22.39    1.58
   2 -11   0   20.20    1.57
   2 -11   0   21.38    1.55
   2 -11   0   18.65    1.78
   2 -11   0   17.41    2.42
  -2  11   0   18.11    2.54
   2 -11   0   21.09    1.52
   2 -11   0   17.34    1.51
   2 -11   0   15.29    2.48
   2 -11   1   -0.73    1.86
   2 -11   1    1.08    1.05
   2 -11   1    0.21    1.31
   2 -11   1    1.49    1.29
   2 -11   1    1.00    1.08
   2 -11   1    0.51    0.95
   2 -11   1    0.79    1.02
   2 -11   1    1.27    1.14
   2 -11   1   -0.38    1.94
   2 -11   2   37.59    3.66
   2 -11   2   54.56    2.73
   2 -11   2   49.56    2.76
   2 -11   2   47.31    2.78
   2 -11   2   52.09    2.83
   2 -11   2   52.43    2.80
   2 -11   2   48.45    2.72
   2 -11   2   57.64    3.27
   2 -11   2   41.01    3.74
   2 -11   3    2.01    1.21
   2 -11   3    4.58    1.33
   2 -11   3    3.51    1.13
   2 -11   3    5.25    2.06
   2 -11   3    4.15    1.17
   2 -11   3    2.03    2.00
   2 -11   4   17.00    1.87
   2 -11   4   15.02    1.59
   2 -11   4   16.77    2.54
   2 -11   4   15.73    1.55
   2 -11   4   15.42    1.46
   2 -11   4   15.43    2.23
   2 -11   5   21.67    2.80
   2 -11   5   23.73    2.05
   2 -11   5   22.45    1.79
   2 -11   5   17.04    2.61
   2 -11   5   23.54    1.73
   2 -11   5   24.99    2.19
   2 -11   5   19.91    1.63
   2 -11   5   20.49    2.34
   2 -11   6   12.59    1.37
   2 -11   6   16.92    1.94
   2 -11   6   13.66    1.41
   2 -11   6   14.22    1.45
   2 -11   6   15.08    1.82
   2 -11   6   14.44    1.52
   2 -11   6    9.55    2.26
   2 -11   6   12.97    1.45
   2 -11   6   14.81    2.17
   2 -11   6   14.88    2.48
   2 -11   7   21.49    1.63
   2 -11   7   20.45    2.09
   2 -11   7   19.95    1.65
   2 -11   7   22.62    1.60
   2 -11   7   21.01    1.98
   2 -11   7   19.95    1.70
   2 -11   7   16.01    2.63
   2 -11   7   22.43    1.70
   2 -11   7   21.52    2.27
   2 -11   7   20.23    2.74
   2 -11   8   34.32    2.03
   2 -11   8   33.62    2.43
   2 -11   8   34.07    2.07
   2 -11   8   32.45    2.04
   2 -11   8   32.30    2.33
   2 -11   8   32.33    2.11
   2 -11   8   25.41    2.97
   2 -11   8   34.81    2.13
   2 -11   8   36.36    2.60
   2 -11   8   29.04    3.11
   2 -11   9  115.20    5.38
   2 -11   9  111.55    5.36
   2 -11   9  110.16    5.39
   2 -11   9  121.44    5.56
   2 -11   9  120.18    5.53
   2 -11   9  104.78    5.33
   2 -11   9  117.15    5.41
   2 -11   9  118.77    5.57
   2 -11  10    2.10    1.50
   2 -11  10    2.31    1.14
   2 -11  10    0.41    0.85
   2 -11  10    0.90    0.86
   2 -11  10    1.01    1.69
   2 -11  10    2.25    1.55
   2 -11  11    4.96    1.16
   2 -11  11    3.70    1.50
   2 -11  11    5.89    1.64
   2 -11  11    7.66    1.48
   2 -11  12    1.28    0.98
   2 -11  12    1.33    1.37
   2 -11  12    3.08    1.46
   2 -11  12    3.78    1.26
   2 -11  13   21.50    1.68
   2 -11  13   23.41    1.66
   2 -11  14    0.88    1.05
   2 -11  14   -0.24    1.06
   2 -11  15    1.67    0.81
   2 -10  -9   27.99    1.52
   2 -10  -8    1.53    0.96
   2 -10  -8    1.58    0.93
   2 -10  -8    1.80    0.98
   2 -10  -7    4.53    1.18
   2 -10  -7    4.23    1.22
   2 -10  -6    5.58    1.31
   2 -10  -6    3.45    1.36
   2 -10  -5   13.99    1.49
   2 -10  -5   11.89    1.54
   2 -10  -5   13.82    1.67
   2 -10  -4   22.45    1.74
   2 -10  -4   17.28    1.78
   2 -10  -3   11.17    1.10
  -2  10   3   10.08    2.66
   2 -10  -3   11.12    1.14
   2 -10  -3   13.92    1.47
   2 -10  -3   14.44    1.61
   2 -10  -2   71.28    3.49
  -2  10   2   50.23    4.67
   2 -10  -2   53.55    4.18
   2 -10  -2   74.48    3.37
   2 -10  -2   63.95    3.38
   2 -10  -2   63.61    4.30
   2 -10  -2   69.04    3.42
   2 -10  -2   70.32    3.60
   2 -10  -2   69.77    5.19
   2 -10  -2   69.18    3.36
   2 -10  -2   64.89    3.33
   2 -10  -1    1.81    1.13
   2 -10  -1    0.36    0.94
   2 -10  -1    2.50    1.29
   2 -10  -1    0.59    0.89
  -2  10   1    1.36    2.17
   2 -10  -1    1.30    1.02
   2 -10  -1    1.60    1.01
   2 -10  -1   -0.44    2.98
   2 -10  -1    1.11    1.35
   2 -10  -1   -1.47    1.86
   2 -10  -1    0.11    1.71
   2 -10   0    1.52    3.07
   2 -10   0    3.15    0.97
  -2  10   0    2.92    2.08
   2 -10   0    3.69    1.08
   2 -10   0    3.86    1.29
   2 -10   0    3.07    0.97
   2 -10   0    3.03    1.06
   2 -10   0    1.00    1.71
   2 -10   0    2.51    1.92
   2 -10   0    3.30    1.36
   2 -10   0    2.36    1.11
   2 -10   1   84.52    4.23
   2 -10   1   80.46    3.91
   2 -10   1   75.37    4.90
   2 -10   1   79.66    5.47
   2 -10   1   81.43    3.96
   2 -10   1   82.92    3.89
  -2  10  -1   64.80    4.72
   2 -10   1   81.62    3.87
   2 -10   1   80.57    3.91
   2 -10   1   85.70    5.11
   2 -10   1   71.17    3.78
   2 -10   1   78.64    3.92
   2 -10   2  187.78    8.50
   2 -10   2  191.73    8.53
   2 -10   2  183.32    8.50
   2 -10   2  194.54    9.67
   2 -10   2  193.27    8.66
  -2  10  -2  163.22    9.21
   2 -10   2  189.44    8.52
   2 -10   2  176.84    9.53
   2 -10   3   98.28    4.98
   2 -10   3  108.22    5.13
   2 -10   3  103.92    5.24
   2 -10   3  106.71    4.98
   2 -10   3  110.96    5.01
   2 -10   3  104.60    5.02
   2 -10   3  102.48    6.01
   2 -10   4   12.49    1.36
   2 -10   4    8.75    2.14
   2 -10   4   13.03    1.45
   2 -10   4   11.09    1.69
   2 -10   4    8.62    2.01
   2 -10   4   11.49    1.24
   2 -10   5    1.39    1.67
  -2  10  -5   -0.32    2.03
   2 -10   5    2.44    1.03
   2 -10   5    1.04    1.81
   2 -10   5    1.28    1.11
   2 -10   5    3.47    1.06
   2 -10   5    2.49    1.21
   2 -10   5    2.78    1.01
   2 -10   5    2.18    1.48
   2 -10   5    2.77    1.87
   2 -10   5   -0.47    1.84
   2 -10   6   81.76    3.95
  -2  10  -6   68.79    4.63
   2 -10   6   71.33    3.65
   2 -10   6   65.98    4.71
   2 -10   6   71.27    3.69
   2 -10   6   68.95    3.68
   2 -10   6   66.18    3.70
   2 -10   6   77.41    3.72
   2 -10   6   84.17    3.88
   2 -10   6   79.79    4.01
   2 -10   6   72.47    4.89
   2 -10   7    0.15    1.60
  -2  10  -7   -1.00    2.12
   2 -10   7    1.59    1.95
   2 -10   7    0.92    1.02
   2 -10   7    0.42    1.11
   2 -10   7    0.59    1.83
   2 -10   7    2.26    1.10
   2 -10   7    2.05    1.21
   2 -10   7   -0.16    0.98
   2 -10   7    1.85    1.82
   2 -10   7    1.00    1.48
   2 -10   8  471.11   19.47
  -2  10  -8  380.58   20.19
   2 -10   8  421.30   19.44
   2 -10   8  404.70   20.48
   2 -10   8  439.90   19.47
   2 -10   8  455.98   19.46
   2 -10   8  426.31   19.50
   2 -10   8  437.37   20.63
   2 -10   8  434.92   19.53
   2 -10   8  448.98   19.49
   2 -10   8  445.64   19.50
   2 -10   9  135.78    6.72
   2 -10   9  143.45    6.70
   2 -10   9  147.13    6.58
  -2  10  -9  128.44    7.55
   2 -10   9  141.27    6.70
   2 -10   9  143.86    6.56
   2 -10   9  141.85    6.53
   2 -10   9  125.22    7.55
   2 -10   9  145.91    6.54
   2 -10  10   41.09    2.57
  -2  10 -10   37.63    3.61
   2 -10  10   42.56    2.57
   2 -10  10   37.69    2.66
   2 -10  11    0.39    1.43
   2 -10  11   -0.55    1.62
   2 -10  11   -1.10    1.50
   2 -10  12    6.00    1.42
   2 -10  12    6.28    1.59
   2 -10  12    5.64    1.52
   2 -10  13   26.68    1.87
   2 -10  13   24.29    1.90
   2 -10  13   21.35    1.54
   2 -10  14    8.41    1.31
   2 -10  14    9.45    1.34
   2 -10  15    9.92    1.14
   2  -9 -10    2.63    0.85
   2  -9  -9   68.03    3.50
   2  -9  -9   65.37    3.46
   2  -9  -8   16.83    1.61
   2  -9  -8   18.95    1.54
   2  -9  -8   21.58    1.57
   2  -9  -7   16.87    1.70
   2  -9  -7   17.98    1.61
   2  -9  -7   18.56    1.67
   2  -9  -6   19.65    1.85
   2  -9  -5   25.32    2.00
  -2   9   5   18.02    2.88
   2  -9  -4    7.49    1.54
   2  -9  -4    6.42    1.38
  -2   9   4    7.82    2.42
   2  -9  -3  132.14    5.24
   2  -9  -3   97.29    5.06
  -2   9   3  100.81    6.29
   2  -9  -3  108.69    5.12
   2  -9  -3  127.40    5.29
   2  -9  -3   76.92    5.74
   2  -9  -2   77.09    3.48
  -2   9   2   53.18    4.33
   2  -9  -2   69.21    3.29
   2  -9  -2   66.83    3.33
   2  -9  -2   49.38    3.99
   2  -9  -2   76.19    3.39
   2  -9  -2   60.18    4.23
   2  -9  -2   81.50    5.17
   2  -9  -2   66.23    3.32
   2  -9  -2   57.76    3.27
   2  -9  -1    4.96    1.13
   2  -9  -1    4.95    0.93
   2  -9  -1    3.59    1.34
   2  -9  -1    3.58    0.89
  -2   9   1    2.03    2.17
   2  -9  -1    4.03    1.01
   2  -9  -1    1.48    1.54
   2  -9  -1    3.03    0.97
   2  -9  -1    2.53    2.90
   2  -9  -1    2.84    1.30
   2  -9  -1    0.51    1.71
   2  -9   0    2.86    1.05
   2  -9   0    3.65    0.94
   2  -9   0    2.31    1.23
   2  -9   0    3.53    0.93
   2  -9   0    3.92    2.92
  -2   9   0    0.20    1.97
   2  -9   0    3.08    0.95
   2  -9   0    1.09    1.60
   2  -9   0    3.00    0.93
   2  -9   0    4.92    1.20
   2  -9   0    3.96    1.25
   2  -9   0    4.11    1.71
   2  -9   1   17.51    3.16
   2  -9   1   17.70    1.94
  -2   9  -1   12.80    2.39
   2  -9   1   17.07    1.40
   2  -9   1   15.10    1.28
   2  -9   1   16.58    1.34
   2  -9   1   14.12    1.50
   2  -9   1   13.39    1.27
   2  -9   1   15.51    1.45
   2  -9   1   17.53    1.29
   2  -9   1   20.14    2.31
   2  -9   1   19.09    2.22
   2  -9   2   29.84    1.74
   2  -9   2   29.64    1.76
   2  -9   2   27.70    2.00
   2  -9   2   27.00    1.87
   2  -9   2   28.01    1.84
   2  -9   2   28.99    2.78
  -2   9  -2   29.06    2.71
   2  -9   2   30.15    2.13
   2  -9   2   27.08    2.22
  -2   9  -3   25.00    2.55
   2  -9   3   30.11    1.78
   2  -9   3   30.87    2.79
   2  -9   3   28.11    1.79
   2  -9   3   31.56    1.78
   2  -9   3   30.70    1.81
   2  -9   3   32.20    1.88
   2  -9   3   29.31    2.26
   2  -9   3   28.17    2.02
   2  -9   3   27.91    1.86
   2  -9   4   90.14    4.34
   2  -9   4   92.72    5.33
   2  -9   4   91.59    4.42
   2  -9   4   88.67    4.34
   2  -9   4   87.81    4.50
   2  -9   4   93.84    4.32
   2  -9   5    4.78    1.67
   2  -9   5    3.74    0.94
   2  -9   5    3.24    0.96
   2  -9   5    3.47    1.77
   2  -9   5    1.91    1.43
   2  -9   5    5.04    1.06
   2  -9   5    5.18    1.92
   2  -9   5    3.93    1.36
   2  -9   5    4.00    1.12
   2  -9   5    3.11    0.94
  -2   9  -5    3.02    2.07
   2  -9   6   11.44    1.82
   2  -9   6    8.29    1.08
   2  -9   6    9.42    1.12
   2  -9   6   10.97    2.16
   2  -9   6    9.26    1.56
   2  -9   6   11.33    1.21
   2  -9   6    7.71    1.93
   2  -9   6    9.86    1.52
   2  -9   6    8.26    1.24
   2  -9   6    9.25    1.15
  -2   9  -6    7.44    2.20
   2  -9   7   10.56    1.83
   2  -9   7    9.21    2.09
   2  -9   7    7.50    1.10
   2  -9   7    7.45    1.63
   2  -9   7    8.19    1.18
   2  -9   7    7.09    1.95
   2  -9   7    9.36    1.58
   2  -9   7    8.50    1.13
   2  -9   7    7.56    1.10
  -2   9  -7    7.79    2.22
   2  -9   8   64.90    3.41
   2  -9   8   62.66    3.05
   2  -9   8   59.48    3.08
   2  -9   8   46.12    3.88
  -2   9  -8   59.02    4.18
   2  -9   8   61.68    3.33
   2  -9   8   48.83    4.02
   2  -9   8   57.21    3.06
   2  -9   8   58.23    3.03
  -2   9  -8   60.04    4.31
   2  -9   8   68.91    3.33
   2  -9   9    6.93    1.58
   2  -9   9    5.39    1.78
  -2   9  -9    6.58    2.62
   2  -9   9    5.52    1.76
  -2   9  -9    5.75    2.32
   2  -9   9    4.53    0.97
   2  -9   9    5.18    0.98
   2  -9   9    4.41    1.55
   2  -9  10   23.29    2.03
   2  -9  10   23.87    2.15
   2  -9  10   22.30    1.96
  -2   9 -10   18.51    3.10
   2  -9  11   74.64    4.01
   2  -9  11   71.79    3.98
   2  -9  11   84.89    3.96
  -2   9 -11   69.44    5.06
   2  -9  12  143.55    7.08
   2  -9  12  161.91    7.08
   2  -9  12  152.23    7.17
   2  -9  13    1.84    1.48
   2  -9  13    2.50    1.48
   2  -9  14   13.52    1.57
   2  -9  14   14.95    1.55
   2  -9  15    7.69    1.22
   2  -9  15    8.10    1.16
   2  -9  16   12.79    1.06
   2  -8 -10    1.88    0.84
   2  -8 -10    0.51    0.93
   2  -8  -9    2.60    1.11
   2  -8  -9    1.16    1.13
   2  -8  -8    9.55    1.40
   2  -8  -8   10.50    1.43
   2  -8  -7  104.98    5.30
   2  -8  -7  117.13    5.36
   2  -8  -6    4.78    1.44
   2  -8  -6    5.98    3.01
   2  -8  -6    3.16    1.33
  -2   8   6    2.36    2.31
   2  -8  -5   16.13    1.68
  -2   8   5   13.72    2.64
   2  -8  -4    3.62    1.38
  -2   8   4    3.02    2.16
   2  -8  -3    4.22    1.55
  -2   8   3    2.53    2.09
   2  -8  -3    5.66    1.18
   2  -8  -3    5.04    0.85
   2  -8  -3    4.52    1.73
   2  -8  -3    4.40    1.87
   2  -8  -3    4.04    0.92
   2  -8  -2   15.21    1.28
   2  -8  -2   16.44    1.99
  -2   8   2   15.52    2.43
   2  -8  -2   15.22    1.26
   2  -8  -2   17.81    1.27
   2  -8  -2   17.73    1.37
   2  -8  -2   11.95    2.01
   2  -8  -2   18.46    2.18
   2  -8  -2   16.39    1.22
   2  -8  -1   66.11    3.49
   2  -8  -1   74.72    3.48
   2  -8  -1   71.20    3.38
   2  -8  -1   68.37    3.46
   2  -8  -1   58.07    3.97
   2  -8  -1   69.58    3.40
   2  -8  -1   65.02    4.15
   2  -8  -1   70.38    3.36
   2  -8  -1   64.04    3.36
   2  -8  -1   71.66    3.39
  -2   8   1   67.60    4.25
   2  -8  -1   79.92    4.38
   2  -8  -1   83.46    4.91
   2  -8   0    6.53    1.12
   2  -8   0    3.93    0.86
   2  -8   0    5.86    1.00
   2  -8   0    5.02    0.85
   2  -8   0    4.53    1.18
   2  -8   0    6.11    1.06
   2  -8   0    3.87    0.94
   2  -8   0    7.80    2.86
  -2   8   0    4.13    1.70
   2  -8   0    4.71    1.58
   2  -8   0    5.15    0.90
   2  -8   0    6.44    1.77
   2  -8   1  184.34    8.12
   2  -8   1  199.33    9.26
   2  -8   1  153.61    8.10
   2  -8   1  180.48    8.06
   2  -8   1  186.95    8.04
  -2   8  -1  164.64    8.90
   2  -8   1  183.87    8.05
   2  -8   1  172.27    8.03
   2  -8   1  192.84    8.93
   2  -8   1  173.14    8.08
   2  -8   1  172.76    8.12
   2  -8   1  188.48    8.08
   2  -8   1  184.10    8.89
   2  -8   2    0.23    1.34
   2  -8   2    0.17    1.21
   2  -8   2    2.62    0.76
   2  -8   2    3.19    2.67
   2  -8   2    2.36    0.99
   2  -8   2    0.87    0.74
   2  -8   2    1.14    1.49
   2  -8   2    2.93    1.42
  -2   8  -2    0.21    1.69
   2  -8   3   23.00    1.85
   2  -8   3   19.55    2.24
   2  -8   3   20.58    2.27
  -2   8  -3   17.22    2.18
   2  -8   3   20.49    1.64
   2  -8   3   22.87    1.48
   2  -8   3   21.13    1.43
   2  -8   3   21.29    1.49
   2  -8   3   20.41    1.38
   2  -8   4   19.31    1.43
   2  -8   4   21.21    1.74
  -2   8  -4   17.11    1.96
   2  -8   4   24.17    1.84
   2  -8   4   22.38    1.54
   2  -8   4   23.31    2.33
   2  -8   4   21.12    1.35
   2  -8   4   21.79    1.39
   2  -8   4   21.46    1.63
   2  -8   4   20.52    1.47
   2  -8   4   19.38    1.37
   2  -8   5  110.32    5.39
   2  -8   5  108.01    5.40
   2  -8   5  118.80    6.19
   2  -8   5  116.61    5.31
   2  -8   5  122.56    6.19
   2  -8   5  113.23    5.28
   2  -8   5  113.29    5.30
   2  -8   5  113.00    5.37
   2  -8   5  115.23    5.28
   2  -8   5  122.02    5.38
  -2   8  -5  113.36    5.99
   2  -8   6  248.94   11.55
   2  -8   6  243.16   11.54
   2  -8   6  269.93   12.40
   2  -8   6  256.46   11.49
   2  -8   6  262.24   11.50
   2  -8   6  251.59   11.54
   2  -8   6  273.07   11.50
   2  -8   6  258.37   11.51
   2  -8   6  274.25   12.42
  -2   8  -6  255.26   12.16
   2  -8   7  206.39    9.31
   2  -8   7  198.71    9.32
   2  -8   7  201.87    9.24
   2  -8   7  190.13   10.03
   2  -8   7  199.85    9.21
   2  -8   7  204.16    9.24
   2  -8   7  211.81    9.32
   2  -8   7  207.70   10.17
   2  -8   7  215.07    9.23
  -2   8  -7  212.75   10.01
   2  -8   8    1.58    0.84
   2  -8   8    2.51    1.35
   2  -8   8    2.51    1.64
   2  -8   8    1.66    0.90
  -2   8  -8    1.22    2.33
   2  -8   8    1.42    0.84
  -2   8  -8    0.38    2.02
   2  -8   8    1.74    0.87
   2  -8   8   -0.36    1.52
   2  -8   8    2.58    1.61
  -2   8  -9   -0.99    2.11
   2  -8   9    1.77    1.39
   2  -8   9    0.13    1.39
  -2   8  -9    1.32    2.47
   2  -8   9    0.58    1.62
   2  -8  10   23.80    1.94
  -2   8 -10   17.05    2.70
   2  -8  10   22.13    1.92
  -2   8 -10   26.67    3.33
   2  -8  10   23.97    2.12
   2  -8  11    7.16    1.48
  -2   8 -11    2.47    2.22
   2  -8  11    3.91    1.74
   2  -8  11    7.43    1.62
  -2   8 -11    5.90    2.81
   2  -8  12   56.85    3.12
   2  -8  12   54.34    3.20
   2  -8  13   86.82    4.34
   2  -8  13   87.39    4.35
   2  -8  14   10.23    1.58
   2  -8  14   10.27    1.54
   2  -8  15    2.06    1.22
   2  -8  15    3.02    1.22
   2  -8  15    3.49    1.21
   2  -8  16    1.70    0.94
  -2   8 -16    0.21    0.84
   2  -7 -12    1.14    0.78
   2  -7 -11   65.98    3.19
   2  -7 -11   67.63    3.29
   2  -7 -10    3.26    1.02
   2  -7 -10    3.70    1.13
   2  -7  -9   16.95    1.59
   2  -7  -9   20.90    1.63
   2  -7  -8    8.91    1.45
   2  -7  -8    9.10    1.45
   2  -7  -7    4.91    1.38
  -2   7   7    0.82    2.15
  -2   7   7    3.34    2.52
   2  -7  -7    3.53    1.39
   2  -7  -7    5.86    3.06
   2  -7  -6   19.11    1.69
   2  -7  -6   22.52    1.78
   2  -7  -6   21.88    3.46
   2  -7  -6   14.24    2.48
  -2   7   6   15.55    2.65
  -2   7   6   17.78    2.95
  -2   7   5   47.49    3.88
  -2   7   5   49.00    3.70
   2  -7  -5   50.03    3.59
  -2   7   4  220.34   11.08
   2  -7  -4  226.76   11.03
   2  -7  -4  234.53   10.95
  -2   7   4  238.54   11.35
   2  -7  -3   41.19    2.10
   2  -7  -3   34.41    2.92
   2  -7  -3   41.31    2.05
  -2   7   3   38.99    3.20
   2  -7  -3   41.38    2.91
   2  -7  -3   36.42    2.15
   2  -7  -3   34.69    2.79
  -2   7   3   35.76    2.89
   2  -7  -2    2.44    0.76
  -2   7   2    1.13    1.50
   2  -7  -2    2.36    0.95
   2  -7  -2    1.40    1.38
   2  -7  -2    2.22    0.82
   2  -7  -2    1.17    1.68
  -2   7   2    2.02    1.84
   2  -7  -2    2.81    1.49
   2  -7  -1    7.73    0.93
   2  -7  -1   11.59    2.69
   2  -7  -1    6.40    1.67
   2  -7  -1    8.16    1.62
   2  -7  -1    9.58    1.60
   2  -7  -1    7.23    1.08
   2  -7  -1    7.08    0.84
  -2   7   1    4.35    1.79
   2  -7   0   34.29    2.51
   2  -7   0   30.00    2.41
   2  -7   0   36.82    2.63
   2  -7   0   39.13    3.43
   2  -7   0   31.86    1.80
  -2   7   0   32.89    2.53
   2  -7   0   31.76    1.75
   2  -7   1   30.25    1.67
   2  -7   1   33.79    2.54
   2  -7   1   28.49    1.70
  -2   7  -1   28.06    2.17
  -2   7  -1   32.26    2.65
   2  -7   2  667.57   30.40
  -2   7  -2  626.83   30.18
   2  -7   3   46.64    2.46
   2  -7   3   53.60    3.28
   2  -7   3   50.30    3.22
   2  -7   3   51.78    2.45
  -2   7  -3   44.59    2.99
  -2   7  -4   12.91    1.60
   2  -7   4   13.02    1.91
   2  -7   4   13.08    1.12
   2  -7   4   13.49    1.07
   2  -7   4   13.38    1.86
   2  -7   4   15.11    1.92
   2  -7   5    1.23    1.43
   2  -7   5    1.73    0.95
  -2   7  -5    0.87    1.80
   2  -7   5    2.49    0.76
   2  -7   5    1.47    0.79
   2  -7   5    2.97    1.46
   2  -7   6  474.78   20.11
   2  -7   6  447.93   19.34
  -2   7  -6  468.01   19.92
   2  -7   6  440.79   19.37
   2  -7   6  437.29   19.38
   2  -7   6  433.83   19.32
   2  -7   6  478.82   20.14
   2  -7   7  167.35    7.09
  -2   7  -7  151.75    7.86
   2  -7   7  156.54    7.10
   2  -7   7  160.81    7.85
   2  -7   7  155.24    7.17
  -2   7  -7  164.97    7.84
   2  -7   7  143.53    7.09
   2  -7   7  154.69    7.20
   2  -7   7  173.87    7.97
   2  -7   8   52.86    3.32
   2  -7   8   53.22    2.91
   2  -7   8   50.42    2.77
  -2   7  -8   57.67    3.81
   2  -7   8   49.02    2.75
  -2   7  -8   47.80    3.57
   2  -7   8   53.28    3.39
  -2   7  -9   -0.59    2.40
   2  -7   9    0.71    1.57
   2  -7   9    1.75    1.47
   2  -7   9    1.07    1.28
  -2   7  -9   -0.94    2.11
  -2   7 -10   35.34    3.52
  -2   7 -10   27.81    3.08
   2  -7  10   29.79    2.30
   2  -7  10   23.78    2.20
   2  -7  10   31.88    2.07
   2  -7  11    1.01    1.68
  -2   7 -11   -2.55    2.83
   2  -7  11    3.31    1.36
   2  -7  11    0.21    1.65
  -2   7 -11    0.27    2.16
   2  -7  12    2.04    1.73
  -2   7 -12    3.15    2.77
   2  -7  12    5.92    1.78
  -2   7 -12    1.77    2.26
   2  -7  13    2.46    1.74
   2  -7  13    0.85    1.63
   2  -7  14    2.28    1.64
   2  -7  14    1.03    1.52
   2  -7  15   18.64    1.78
   2  -7  15   19.57    1.66
   2  -7  16    1.43    0.94
   2  -7  16    1.98    1.05
   2  -6 -13    7.20    0.79
   2  -6 -12   12.27    1.25
  -2   6  11    0.42    1.01
   2  -6 -11    0.82    1.03
  -2   6  10    3.82    1.18
   2  -6 -10    3.26    1.09
   2  -6 -10    3.15    1.23
   2  -6  -9   48.87    2.65
  -2   6   9   41.89    2.53
   2  -6  -9   49.15    2.63
   2  -6  -8  116.71    7.70
   2  -6  -8  151.02    8.35
   2  -6  -8  150.55    6.83
  -2   6   8  134.56    8.16
   2  -6  -8  153.58    6.86
  -2   6   8  132.01    8.06
  -2   6   8  151.42    6.75
   2  -6  -7   40.96    4.35
   2  -6  -7   49.47    2.68
  -2   6   7   41.27    3.94
   2  -6  -7   50.57    2.74
  -2   6   7   42.36    4.00
  -2   6   7   49.45    2.58
   2  -6  -6    0.88    1.15
  -2   6   6    1.41    1.01
  -2   6   6    1.22    2.33
   2  -6  -6    1.67    2.87
  -2   6   6    1.23    2.11
  -2   6   5    3.44    1.98
   2  -6  -5    5.02    1.07
  -2   6   5    4.57    2.22
   2  -6  -4    0.80    1.19
   2  -6  -4    0.83    1.27
  -2   6   4    1.34    1.65
  -2   6   4    0.34    2.00
   2  -6  -4   -0.27    1.72
   2  -6  -3   31.76    2.61
   2  -6  -3   29.97    2.35
   2  -6  -3   29.97    1.63
   2  -6  -3   25.53    2.35
  -2   6   3   33.35    2.51
   2  -6  -3   29.73    1.68
  -2   6   3   35.09    2.79
  -2   6   2    0.06    1.68
   2  -6  -2    0.40    1.56
   2  -6  -2    0.89    0.64
   2  -6  -2    1.32    1.36
  -2   6   2    1.27    1.39
   2  -6  -2    0.78    0.72
   2  -6  -2    1.46    1.34
   2  -6  -1   31.82    3.12
   2  -6  -1   28.74    1.66
   2  -6  -1   30.33    2.33
   2  -6  -1   29.96    1.63
   2  -6  -1   32.22    2.35
  -2   6   1   31.47    2.14
  -2   6   1   30.93    2.45
   2  -6  -1   33.46    2.35
   2  -6   0    6.70    2.59
   2  -6   0    4.52    1.47
   2  -6   0    5.01    1.39
  -2   6   0    4.33    1.18
  -2   6   0    6.33    1.66
   2  -6   0    4.03    0.71
   2  -6   0    5.02    1.45
   2  -6   0    4.88    0.79
   2  -6   1  149.15    7.00
   2  -6   1  130.52    6.09
  -2   6  -1  145.33    6.47
   2  -6   1  141.18    6.73
  -2   6  -2    5.34    1.62
   2  -6   2    2.20    1.44
   2  -6   2    4.94    1.48
   2  -6   2    2.64    1.41
   2  -6   2    4.15    0.79
   2  -6   2    3.90    0.73
   2  -6   2    2.93    0.66
   2  -6   2    5.19    2.45
   2  -6   3  412.56   17.06
   2  -6   3  448.18   17.73
   2  -6   3  447.86   17.70
   2  -6   3  409.87   17.05
  -2   6  -3  437.09   17.42
   2  -6   4    5.01    1.02
   2  -6   4    6.47    0.83
   2  -6   4    5.73    1.48
   2  -6   4    6.57    0.78
   2  -6   4    5.98    1.51
  -2   6  -4    6.96    1.32
   2  -6   5   39.85    2.10
   2  -6   5   42.43    2.84
   2  -6   5   40.60    2.06
   2  -6   5   40.08    2.81
   2  -6   5   38.33    2.42
   2  -6   6   43.39    2.25
   2  -6   6   44.83    2.97
   2  -6   6   43.93    2.93
  -2   6  -6   49.61    3.10
   2  -6   6   45.38    2.75
   2  -6   6   46.83    2.43
   2  -6   6   43.23    2.22
   2  -6   7   99.34    5.29
   2  -6   7  100.73    4.81
   2  -6   7  103.91    5.28
  -2   6  -7  101.17    5.37
   2  -6   7   97.19    4.72
  -2   6  -7  103.57    5.50
   2  -6   8    2.01    1.24
   2  -6   8    3.43    1.49
  -2   6  -8    2.31    1.93
   2  -6   8    2.38    1.40
   2  -6   8    2.71    1.18
  -2   6  -8    2.88    2.20
   2  -6   8    2.20    1.22
   2  -6   9  104.21    5.20
  -2   6  -9  106.86    6.02
   2  -6   9  112.06    5.27
  -2   6  -9  111.96    6.15
   2  -6   9  113.15    5.17
   2  -6  10   19.52    2.06
  -2   6 -10   22.20    2.84
   2  -6  10   26.24    2.10
  -2   6 -10   21.37    3.13
   2  -6  10   25.64    1.80
   2  -6  11    0.38    1.71
  -2   6 -11   -0.40    2.70
  -2   6 -11    0.36    2.20
   2  -6  11    1.58    1.73
   2  -6  11    2.28    1.29
   2  -6  12    2.94    1.77
  -2   6 -12    1.99    2.67
  -2   6 -12    0.38    2.20
   2  -6  12    2.38    1.82
   2  -6  13   35.20    2.58
   2  -6  13   40.11    2.70
   2  -6  14   42.05    2.74
   2  -6  14   48.85    2.88
   2  -6  15   14.54    1.62
   2  -6  15   16.05    1.79
   2  -6  16    2.02    1.02
   2  -6  16    0.85    1.23
  -2   6 -17    1.33    0.66
   2  -5 -13    4.84    0.99
  -2   5  12    2.61    1.09
  -2   5  11    2.03    1.23
   2  -5 -11    0.85    1.07
  -2   5  10    3.02    1.30
   2  -5 -10    2.73    1.23
   2  -5  -9    1.20    1.29
   2  -5  -9    3.89    1.23
  -2   5   9    0.27    2.34
  -2   5   9    1.64    1.28
   2  -5  -9    5.68    3.18
  -2   5   8  112.95    7.06
  -2   5   8  114.00    7.20
   2  -5  -8  135.89    5.77
   2  -5  -8  119.74    5.74
  -2   5   8  115.19    5.72
   2  -5  -8  128.51    7.24
  -2   5   7   79.52    5.05
  -2   5   7   80.54    5.18
   2  -5  -7   79.80    3.79
   2  -5  -7   76.38    5.21
  -2   5   7   71.73    3.73
   2  -5  -7   76.12    3.74
   2  -5  -6  101.37    4.82
  -2   5   6  116.36    6.07
  -2   5   6  113.09    5.96
  -2   5   6   99.49    4.79
   2  -5  -6  107.38    6.08
  -2   5   5   46.14    3.23
  -2   5   5   43.28    3.40
   2  -5  -5   41.31    2.23
  -2   5   5   41.89    2.18
  -2   5   4   42.36    3.08
  -2   5   4   45.10    2.87
   2  -5  -4   34.10    2.45
   2  -5  -4   30.70    2.35
  -2   5   3   19.16    2.28
  -2   5   3   20.96    2.05
   2  -5  -3   17.05    1.79
   2  -5  -3   19.07    1.77
   2  -5  -2   31.63    2.39
  -2   5   2   29.14    2.66
  -2   5   2   34.53    2.35
   2  -5  -2   30.66    2.29
   2  -5  -2   33.01    2.36
   2  -5  -1   16.89    1.76
  -2   5   1   17.06    2.04
   2  -5  -1   17.88    1.89
  -2   5   1   17.48    1.69
   2  -5  -1   17.79    2.65
   2  -5  -1   20.23    1.79
   2  -5   0   68.23    3.33
  -2   5   0   68.29    3.16
   2  -5   0   64.31    3.15
   2  -5   0   63.26    3.17
  -2   5   0   67.98    2.84
   2  -5   0   62.98    2.98
   2  -5   0   69.07    3.78
   2  -5   1    4.78    1.22
  -2   5  -1    2.04    1.24
   2  -5   1    1.66    0.47
   2  -5   1    4.44    2.21
  -2   5  -1    1.85    0.78
  -2   5  -2   13.55    1.10
   2  -5   2   14.73    1.62
   2  -5   2   12.87    1.58
   2  -5   2   14.90    1.67
  -2   5  -2   13.31    1.61
   2  -5   2   15.35    2.37
   2  -5   3    3.58    1.21
   2  -5   3    3.55    1.24
   2  -5   3    4.35    1.53
   2  -5   3    2.98    0.80
  -2   5  -3    3.21    1.16
   2  -5   4   52.13    2.90
  -2   5  -4   53.91    2.84
   2  -5   4   62.77    3.26
  -2   5  -4   56.06    3.25
   2  -5   4   66.05    3.32
  -2   5  -5    1.03    0.85
   2  -5   5    2.04    1.21
   2  -5   5    2.42    1.13
   2  -5   5    2.35    1.24
  -2   5  -5    3.41    1.66
  -2   5  -6  669.65   27.96
   2  -5   6  599.90   27.90
  -2   5  -6  643.80   28.03
   2  -5   6  602.34   27.91
   2  -5   6  630.05   27.97
   2  -5   7   60.04    2.87
   2  -5   7   43.53    3.08
   2  -5   7   47.72    3.10
  -2   5  -7   57.84    3.69
  -2   5  -7   62.49    3.54
   2  -5   8    5.85    1.44
   2  -5   8    5.55    1.17
  -2   5  -8    7.64    2.29
   2  -5   8    2.34    1.07
  -2   5  -8    6.32    2.00
   2  -5   9    2.08    1.52
   2  -5   9    3.06    1.15
  -2   5  -9    2.77    2.36
  -2   5  -9    2.27    2.05
  -2   5 -10   36.55    3.46
   2  -5  10   35.09    2.14
   2  -5  10   39.02    2.57
  -2   5 -10   45.54    3.84
   2  -5  10   41.84    2.30
  -2   5 -11   42.87    4.01
   2  -5  11   42.99    2.49
   2  -5  11   51.07    2.93
  -2   5 -11   48.16    3.81
   2  -5  12   67.89    3.59
   2  -5  12   57.10    3.16
  -2   5 -12   65.26    4.49
   2  -5  12   63.12    3.52
  -2   5 -12   58.88    4.64
   2  -5  13   27.87    1.97
   2  -5  13   34.99    2.58
   2  -5  13   32.00    2.43
   2  -5  14   20.51    1.63
   2  -5  14   27.01    2.27
   2  -5  14   23.55    2.10
   2  -5  15    4.26    1.65
   2  -5  15    1.04    1.42
   2  -5  16    0.98    1.27
   2  -5  16    2.33    1.10
   2  -5  17    8.98    0.85
   2  -4 -14   63.70    2.98
  -2   4  13    1.62    1.08
  -2   4  12   12.15    1.47
  -2   4  11   14.94    1.65
  -2   4  11   18.96    1.76
   2  -4 -11   13.72    1.43
   2  -4 -10   21.15    1.70
   2  -4 -10   24.25    3.68
  -2   4  10   27.65    1.91
  -2   4  10   14.39    3.09
  -2   4  10   14.23    3.11
   2  -4  -9    8.47    1.34
  -2   4   9    8.82    2.74
   2  -4  -9    1.94    2.46
  -2   4   9   11.46    1.48
   2  -4  -9    9.23    3.22
   2  -4  -8   26.90    1.85
   2  -4  -8   23.82    3.02
   2  -4  -8   28.86    3.69
  -2   4   8   26.64    1.92
   2  -4  -8   31.53    1.85
  -2   4   8   22.75    3.25
   2  -4  -7    1.34    2.74
  -2   4   7    3.81    2.27
   2  -4  -7    4.25    1.04
   2  -4  -7    1.87    2.19
  -2   4   7    3.68    2.43
  -2   4   7    5.41    1.16
   2  -4  -6  146.93    7.67
  -2   4   6  171.30    7.96
  -2   4   6  181.05    8.07
   2  -4  -6  143.97    6.84
  -2   4   6  146.93    6.86
   2  -4  -6  176.45    8.02
  -2   4   5    2.54    1.94
  -2   4   5    3.59    1.81
  -2   4   5    2.47    0.89
   2  -4  -5    0.49    1.98
   2  -4  -4 1511.75   64.44
   2  -4  -4 1387.19   64.39
  -2   4   4 1457.52   64.71
   2  -4  -4 1513.83   64.51
  -2   4   4 1498.21   64.64
  -2   4   3  214.15    9.99
   2  -4  -3  196.45    9.73
  -2   4   3  203.48    9.86
   2  -4  -2    7.30    1.27
   2  -4  -2    7.46    1.38
  -2   4   2    6.04    1.77
  -2   4   2    5.40    1.39
   2  -4  -2    7.38    1.38
   2  -4  -1   35.62    2.28
   2  -4  -1   33.69    2.29
  -2   4   1   37.11    2.14
   2  -4  -1   32.92    2.23
  -2   4   1   28.81    2.36
   2  -4  -1   35.10    2.34
   2  -4  -1   39.62    2.94
   2  -4  -1   31.73    2.19
   2  -4   0  126.43    6.33
  -2   4   0  125.91    5.86
   2  -4   0  141.41    6.19
   2  -4   0  140.69    6.15
  -2   4   0  135.81    6.05
   2  -4   1  615.80   28.37
  -2   4  -1  678.67   28.10
   2  -4   1  715.01   28.46
   2  -4   1  699.01   28.51
   2  -4   2  641.73   20.86
   2  -4   2  678.49   20.99
   2  -4   2  562.03   20.72
  -2   4  -2  517.96   20.53
  -2   4  -3   64.95    3.10
   2  -4   3   70.77    3.47
   2  -4   3   66.52    3.44
   2  -4   3   69.03    3.49
  -2   4  -3   55.15    3.36
   2  -4   3   58.20    3.15
   2  -4   3   71.93    3.59
  -2   4  -4  362.78   15.92
   2  -4   4  364.74   16.25
   2  -4   4  352.83   16.24
   2  -4   4  371.89   16.28
  -2   4  -4  365.51   16.16
   2  -4   4  350.47   16.12
   2  -4   4  369.35   16.33
  -2   4  -5  232.88   11.20
   2  -4   5  250.36   11.16
   2  -4   5  251.18   11.19
   2  -4   5  241.47   11.12
   2  -4   5  241.14   11.20
  -2   4  -5  244.89   11.13
   2  -4   6  144.42    7.05
  -2   4  -6  153.89    7.23
   2  -4   6  154.30    7.10
  -2   4  -6  146.32    7.31
   2  -4   7   14.27    1.41
   2  -4   7   14.43    1.44
   2  -4   7   16.96    1.53
  -2   4  -7   19.37    2.47
   2  -4   7   11.01    1.36
  -2   4  -7   18.09    2.12
   2  -4   8   45.07    2.45
   2  -4   8   43.05    2.16
  -2   4  -8   49.72    3.25
  -2   4  -8   51.84    3.46
   2  -4   9   51.07    2.53
   2  -4   9   52.12    2.84
  -2   4  -9   51.19    3.78
  -2   4  -9   59.10    4.01
   2  -4  10    3.79    1.18
   2  -4  10    3.71    1.70
   2  -4  10    3.41    1.21
  -2   4 -10    0.28    2.60
  -2   4 -10    2.36    2.17
   2  -4  11   17.53    1.60
  -2   4 -11   20.12    3.18
  -2   4 -11   12.50    2.71
   2  -4  12   55.28    2.99
  -2   4 -12   56.91    4.53
  -2   4 -12   46.50    4.11
   2  -4  13   98.62    4.81
   2  -4  14    1.99    1.72
   2  -4  14    1.30    1.30
   2  -4  15    5.99    1.53
   2  -4  15    4.24    1.15
   2  -4  16    3.52    1.13
  -2   3  14   25.86    1.86
   2  -3 -14   38.78    1.85
  -2   3  13    7.66    1.45
  -2   3  13    7.56    1.31
  -2   3  12    3.46    1.62
  -2   3  12    1.38    1.40
  -2   3  11   46.55    4.38
   2  -3 -11   54.41    4.65
  -2   3  11   58.36    3.12
   2  -3 -10  109.61    6.69
   2  -3 -10   81.27    6.12
  -2   3  10   92.52    6.55
   2  -3 -10  109.53    5.06
  -2   3  10   96.63    6.58
  -2   3  10  119.17    5.22
   2  -3  -9    3.48    3.08
  -2   3   9    4.73    2.56
   2  -3  -9    4.85    1.13
   2  -3  -9    3.17    2.46
  -2   3   9    0.63    2.56
  -2   3   9    6.20    1.44
  -2   3   8   35.24    3.47
   2  -3  -8   33.08    3.82
   2  -3  -8   39.10    2.15
  -2   3   8   41.77    2.29
   2  -3  -8   30.38    3.33
  -2   3   7   21.38    2.65
   2  -3  -7   17.50    2.51
   2  -3  -7   18.76    1.38
   2  -3  -7   24.27    3.10
  -2   3   7   18.80    1.51
  -2   3   6    6.43    2.18
  -2   3   6    5.57    2.02
   2  -3  -6    6.55    2.08
   2  -3  -6    9.89    2.65
  -2   3   6    5.85    1.06
  -2   3   5  193.05    8.35
   2  -3  -5  147.42    7.39
  -2   3   5  162.89    7.33
  -2   3   5  189.23    8.37
   2  -3  -5  172.89    8.00
  -2   3   4  124.09    5.43
   2  -3  -4   83.58    4.82
  -2   3   4  120.67    5.12
  -2   3   4  117.87    5.51
   2  -3  -4   90.69    4.62
   2  -3  -4   99.75    4.88
   2  -3  -4  118.02    5.28
   2  -3  -3  128.45    4.99
   2  -3  -3  119.00    4.83
   2  -3  -3  109.57    4.81
   2  -3  -3  119.85    4.87
  -2   3   3  130.59    4.81
   2  -3  -3  126.85    4.83
  -2   3   3  128.66    5.07
   2  -3  -2  403.04   17.23
   2  -3  -2  386.45   17.28
   2  -3  -2  405.10   17.35
  -2   3   2  359.46   17.13
  -2   3   2  380.29   17.29
   2  -3  -2  401.42   17.33
   2  -3  -2  400.91   17.31
  -2   3   1   91.13    4.42
   2  -3  -1   87.18    4.52
   2  -3  -1   98.82    4.59
  -2   3   1   93.20    4.21
   2  -3  -1   95.75    4.55
   2  -3  -1   88.41    4.54
   2  -3  -1   91.73    4.79
   2  -3   0  112.98    5.43
   2  -3   0  127.23    5.90
  -2   3   0  114.53    5.36
  -2   3   0  114.40    5.51
   2  -3   0  145.94    5.79
   2  -3   0  142.92    5.75
   2  -3   1  152.41    7.07
   2  -3   1  168.77    7.10
   2  -3   2   51.31    2.51
   2  -3   2   54.22    2.69
   2  -3   3   91.83    4.19
   2  -3   3   73.22    4.09
  -2   3  -3   72.99    4.04
   2  -3   3   82.17    4.12
   2  -3   3   86.40    4.11
  -2   3  -3   82.85    3.68
   2  -3   4   25.74    1.92
   2  -3   4   28.30    1.89
  -2   3  -4   29.10    2.09
   2  -3   4   29.10    1.90
   2  -3   4   29.65    1.92
  -2   3  -4   22.00    2.34
   2  -3   5    5.39    1.18
   2  -3   5    4.87    1.10
  -2   3  -5    7.33    1.68
   2  -3   5    5.08    1.10
   2  -3   5    6.48    1.21
  -2   3  -5    7.72    1.97
   2  -3   5    5.52    1.15
  -2   3  -6  245.73   10.02
   2  -3   6  214.00    9.63
  -2   3  -6  261.36    9.92
   2  -3   6  204.09    9.55
   2  -3   6  191.96    9.33
   2  -3   6  207.86    9.56
  -2   3  -7  121.85    5.23
   2  -3   7   95.13    4.84
  -2   3  -7  116.33    5.40
   2  -3   7   84.51    4.50
  -2   3  -8   28.02    2.88
   2  -3   8   21.60    1.51
  -2   3  -8   26.74    2.58
   2  -3   8   20.45    2.00
  -2   3  -9   23.99    2.74
   2  -3   9   18.42    2.13
   2  -3   9   22.63    1.59
   2  -3   9   22.77    1.62
   2  -3  10   10.05    1.35
  -2   3 -10    7.30    2.46
   2  -3  10    6.59    1.78
  -2   3 -10    6.11    2.75
   2  -3  11    6.11    1.44
  -2   3 -11    1.75    2.48
  -2   3 -11    4.23    2.85
  -2   3 -12   14.98    3.28
   2  -3  12   14.82    1.73
  -2   3 -12    9.07    2.70
   2  -3  13   -1.17    1.48
   2  -3  14    0.50    1.91
   2  -3  14   -0.95    1.35
   2  -3  15    1.58    1.50
   2  -3  15    1.87    1.61
   2  -3  15    0.75    1.20
   2  -3  16   14.74    1.32
   2  -3  16   14.15    1.41
  -2   2  15    1.26    0.85
  -2   2  14    3.20    1.35
  -2   2  14    3.23    1.14
  -2   2  13    2.46    1.57
  -2   2  13    1.88    1.31
   2  -2 -12   -0.58    1.12
  -2   2  12    3.70    1.74
  -2   2  12    2.86    1.45
   2  -2 -11    1.03    1.16
   2  -2 -11   -0.57    3.12
   2  -2 -11    1.07    2.44
  -2   2  11   -0.03    1.49
  -2   2  11   -3.30    2.43
   2  -2 -10    3.31    3.09
  -2   2  10    1.27    2.58
   2  -2 -10    1.47    2.48
  -2   2  10    2.26    1.43
   2  -2  -9    2.02    1.02
   2  -2  -9    2.43    3.04
  -2   2   9    2.08    2.38
  -2   2   9    1.18    1.30
   2  -2  -9   -0.57    2.36
   2  -2  -8    1.10    2.12
   2  -2  -8    0.94    2.28
  -2   2   8    3.05    2.13
   2  -2  -8    3.05    0.95
  -2   2   8    3.26    1.22
  -2   2   8    3.21    2.34
   2  -2  -8    5.84    2.89
   2  -2  -7  100.82    5.81
  -2   2   7  111.34    5.94
   2  -2  -7  104.04    5.57
   2  -2  -7  109.56    6.06
  -2   2   7  104.33    4.91
   2  -2  -6   79.41    4.50
  -2   2   6   79.33    4.52
   2  -2  -6   75.79    4.26
  -2   2   6   62.11    4.22
   2  -2  -6   90.86    4.81
  -2   2   6   73.44    3.58
   2  -2  -5   46.06    2.87
   2  -2  -5   51.00    3.08
  -2   2   5   37.00    2.99
  -2   2   5   33.28    2.77
   2  -2  -4   54.76    3.02
   2  -2  -4   50.07    3.03
   2  -2  -4   69.25    3.48
  -2   2   4   66.08    3.41
  -2   2   4   76.66    3.72
   2  -2  -4   68.40    3.55
  -2   2   3  174.67    6.59
  -2   2   3  172.72    6.63
   2  -2  -3  124.19    6.48
   2  -2  -3  172.59    6.64
   2  -2  -3  102.94    6.46
   2  -2  -3  125.83    6.51
   2  -2  -3  119.05    6.50
  -2   2   3  182.39    6.84
   2  -2  -3  142.28    6.71
  -2   2   2 1252.62   51.29
  -2   2   2 1212.38   51.34
   2  -2  -2 1158.55   51.40
   2  -2  -2 1187.21   51.30
   2  -2  -2 1135.40   51.40
   2  -2  -2 1149.85   51.41
  -2   2   2 1142.36   51.47
   2  -2  -2 1122.29   51.39
   2  -2  -2 1153.39   51.40
   2  -2  -1  927.48   40.39
   2  -2  -1  922.99   40.40
  -2   2   1  902.91   40.18
   2  -2  -1  956.04   40.41
  -2   2   1  913.72   40.28
   2  -2  -1  969.02   40.43
   2  -2  -1  919.69   40.42
  -2   2   0  982.51   42.63
  -2   2   0  986.83   42.76
   2  -2   0  983.90   42.79
   2  -2   0  948.33   42.85
   2  -2   1  613.33   26.69
   2  -2   1  603.89   26.80
   2  -2   2  780.41   32.64
   2  -2   2  782.52   32.62
  -2   2  -2  730.05   32.45
  -2   2  -2  690.10   32.49
   2  -2   2  769.80   32.61
   2  -2   2  750.30   32.59
   2  -2   3    3.29    1.10
  -2   2  -3    2.29    1.29
  -2   2  -3    3.78    1.60
   2  -2   3    3.19    1.17
   2  -2   3    2.23    1.04
   2  -2   3    4.39    1.06
  -2   2  -4   93.73    4.02
   2  -2   4   66.19    3.82
   2  -2   4   85.24    3.85
   2  -2   4   73.61    3.85
   2  -2   4   60.00    3.64
  -2   2  -4   94.48    4.22
   2  -2   4   87.03    3.84
   2  -2   4   85.87    3.81
  -2   2  -5  145.08    5.42
   2  -2   5  106.86    4.79
   2  -2   5   88.38    4.79
   2  -2   5   83.39    4.74
   2  -2   5   91.58    4.76
   2  -2   5  110.11    5.01
  -2   2  -5  146.19    5.28
   2  -2   6   42.71    2.56
   2  -2   6   41.82    2.78
  -2   2  -6   50.16    3.13
  -2   2  -6   53.72    3.41
  -2   2  -7    6.81    2.01
   2  -2   7    3.69    1.27
  -2   2  -7    6.62    2.38
   2  -2   7    2.74    1.50
   2  -2   7    6.07    1.00
   2  -2   8   75.42    4.25
   2  -2   8   82.70    4.55
  -2   2  -8   94.21    4.86
  -2   2  -8   99.12    5.12
   2  -2   8   79.44    3.89
  -2   2  -9   -0.11    2.14
  -2   2  -9    0.08    2.13
  -2   2  -9    3.13    2.55
   2  -2   9   -1.08    1.68
   2  -2   9   -0.32    1.34
   2  -2   9    1.37    1.15
   2  -2   9    0.02    1.55
  -2   2 -10   56.39    4.18
   2  -2  10   49.63    3.82
  -2   2 -10   58.06    4.40
   2  -2  10   58.23    3.03
   2  -2  10   57.33    3.23
   2  -2  11   37.91    3.66
  -2   2 -11   39.00    4.06
  -2   2 -11   48.77    4.33
   2  -2  11   59.69    2.97
   2  -2  11   55.08    3.19
  -2   2 -12    3.03    2.86
  -2   2 -12    1.63    2.55
   2  -2  12    3.00    1.56
   2  -2  12    4.25    2.06
   2  -2  13   30.01    2.28
   2  -2  13   30.61    2.62
   2  -2  14   19.22    1.82
   2  -2  14   21.36    2.12
   2  -2  15    4.16    1.24
   2  -2  15    6.16    1.56
   2  -2  16   24.75    1.50
   2  -2  16   18.20    1.52
  -2   1  15    2.39    1.22
  -2   1  15    1.63    0.99
  -2   1  14    3.73    1.24
   2  -1 -14   -0.10    0.94
  -2   1  14    1.92    1.50
  -2   1  13   21.75    1.85
  -2   1  13   24.74    2.09
   2  -1 -12   13.39    3.34
  -2   1  12    9.09    2.80
   2  -1 -12   13.73    1.55
  -2   1  12   16.99    1.79
   2  -1 -11    6.02    3.34
  -2   1  11    6.26    2.59
  -2   1  11   10.59    1.64
  -2   1  11    5.56    2.56
   2  -1 -11    9.77    2.82
  -2   1  10   22.48    3.22
   2  -1 -10   15.07    3.18
   2  -1 -10   18.83    2.98
  -2   1  10   21.18    3.20
   2  -1 -10   23.82    3.71
  -2   1  10   28.52    1.93
   2  -1  -9   53.59    4.17
   2  -1  -9   52.42    4.04
  -2   1   9   62.09    4.36
  -2   1   9   59.75    3.09
   2  -1  -8   45.35    3.42
   2  -1  -8   35.66    3.17
  -2   1   8   45.70    3.51
   2  -1  -8   43.74    3.80
  -2   1   8   41.03    2.32
  -2   1   7   13.79    2.06
   2  -1  -7   13.12    2.33
   2  -1  -7   13.10    2.14
  -2   1   7   10.85    1.24
  -2   1   7   10.86    2.28
   2  -1  -7   13.66    2.70
   2  -1  -6  717.16   32.58
  -2   1   6  730.76   32.89
   2  -1  -6  735.38   32.73
   2  -1  -6  725.91   32.79
  -2   1   6  778.09   32.76
  -2   1   5 2159.74   77.74
   2  -1  -5 1666.66   77.16
   2  -1  -5 1505.63   77.15
  -2   1   5 1905.01   77.73
   2  -1  -5 1997.98   77.60
  -2   1   5 2035.93   77.61
   2  -1  -5 2069.45   77.48
  -2   1   4  443.18   18.14
   2  -1  -4  366.67   17.84
   2  -1  -4  382.79   17.85
  -2   1   4  373.33   18.16
   2  -1  -4  453.03   18.13
  -2   1   4  422.90   18.05
   2  -1  -4  446.28   18.02
  -2   1   3  180.48    8.40
   2  -1  -3  180.51    8.31
   2  -1  -3  172.22    8.34
   2  -1  -3  199.96    8.48
  -2   1   3  198.30    8.39
   2  -1  -3  207.48    8.39
  -2   1   2    2.73    0.94
  -2   1   2    3.66    1.09
   2  -1  -2    4.27    1.13
   2  -1  -2    4.27    1.10
   2  -1  -2    4.49    1.35
   2  -1  -2    3.49    0.99
   2  -1  -2    5.31    1.17
   2  -1  -2    4.10    0.98
   2  -1  -1  149.39    5.45
   2  -1  -1  139.83    5.18
   2  -1  -1  153.35    5.44
   2  -1  -1  139.08    5.42
  -2   1   1  103.26    5.08
   2  -1  -1  160.64    5.40
   2  -1  -1  162.82    5.45
   2  -1   0  159.54    7.97
   2  -1   0  207.52    8.03
   2  -1   0  214.14    8.18
   2  -1   0  227.30    8.23
  -2   1   0  146.90    7.95
  -2   1  -1 1849.13   77.80
   2  -1   1 1968.65   77.96
   2  -1   1 1958.98   77.97
  -2   1  -1 1701.14   77.73
  -2   1  -2 6114.08  268.11
   2  -1   2 6270.06  268.23
   2  -1   2 6349.41  268.23
   2  -1   2 6191.35  268.16
  -2   1  -2 6035.74  268.16
   2  -1   2 6146.86  268.22
   2  -1   2 6145.57  268.22
   2  -1   3 1140.01   48.62
   2  -1   3 1092.05   48.63
   2  -1   3 1132.84   48.70
  -2   1  -3 1108.37   48.61
   2  -1   3 1104.86   48.64
  -2   1  -3 1100.85   48.67
   2  -1   4  259.05   12.26
   2  -1   4  279.80   12.21
  -2   1  -4  273.41   12.34
   2  -1   4  259.26   12.36
   2  -1   4  281.37   12.23
  -2   1  -4  294.12   12.43
   2  -1   5   76.59    3.80
   2  -1   5   77.36    3.52
   2  -1   5   67.01    3.51
  -2   1  -5   84.74    4.21
   2  -1   5   63.46    3.93
  -2   1  -5   80.93    4.02
   2  -1   6   12.42    1.69
  -2   1  -6   15.31    2.10
   2  -1   6   13.32    1.87
  -2   1  -6   14.03    2.44
  -2   1  -7    1.86    1.91
   2  -1   7    2.71    1.27
   2  -1   7    2.07    1.61
  -2   1  -7    1.84    2.26
  -2   1  -7    2.96    1.98
   2  -1   7    1.53    1.40
   2  -1   7    2.52    0.97
   2  -1   8   16.16    1.35
   2  -1   8   16.24    1.64
  -2   1  -8   21.04    2.83
   2  -1   8   13.35    2.06
  -2   1  -8   13.65    2.42
  -2   1  -8   14.92    2.40
   2  -1   8   11.92    1.86
  -2   1  -9    5.10    2.25
  -2   1  -9    6.86    2.43
   2  -1   9    6.97    2.04
  -2   1  -9    9.30    2.65
   2  -1   9    6.14    1.79
   2  -1   9    8.31    1.29
   2  -1   9    8.12    1.63
  -2   1 -10    7.42    2.61
   2  -1  10    1.84    2.02
   2  -1  10    6.36    1.96
   2  -1  10    7.21    1.42
   2  -1  10    6.20    1.81
   2  -1  11    9.07    2.42
  -2   1 -11    9.98    3.03
   2  -1  11    7.38    1.25
   2  -1  11    8.77    1.58
  -2   1 -11    8.18    2.77
   2  -1  11    8.03    2.00
  -2   1 -12   24.02    3.05
   2  -1  12   20.40    2.94
  -2   1 -12   22.90    3.45
   2  -1  12   26.57    2.41
   2  -1  12   24.53    2.10
   2  -1  13    3.12    1.57
   2  -1  13    3.26    1.93
   2  -1  14    2.08    1.38
   2  -1  14    2.22    1.72
   2  -1  15    2.67    1.14
   2  -1  15    1.36    1.37
   2  -1  16    2.43    0.91
  -2   0  15   22.88    1.65
   2   0 -15   15.39    1.22
  -2   0  14   85.33    3.92
   2   0 -14   69.22    3.67
  -2   0  13    9.48    1.93
   2   0 -13    8.03    1.41
   2   0 -12   18.07    3.50
   2   0 -12    8.39    3.00
  -2   0  12    7.86    2.65
   2   0 -12   15.55    2.93
  -2   0  12   10.23    2.57
   2   0 -11    2.71    3.16
   2   0 -11    1.95    2.77
  -2   0  11   -0.13    2.40
   2   0 -11    0.39    2.61
  -2   0  11    1.63    2.46
   2   0 -10   25.05    3.73
  -2   0  10   17.09    2.92
   2   0 -10   25.19    3.23
   2   0 -10   24.73    3.09
  -2   0  10   19.18    2.89
   2   0  -9   46.83    3.93
  -2   0   9   35.66    3.37
   2   0  -9   38.22    3.55
  -2   0   9   36.76    3.37
   2   0  -9   41.83    3.48
   2   0  -8   27.60    2.73
   2   0  -8   24.12    3.16
  -2   0   8   17.58    2.34
   2   0  -8   17.01    2.69
  -2   0   8   22.35    2.56
  -2   0   8   25.74    2.74
  -2   0   8   17.42    2.56
   2   0  -7   24.09    2.63
  -2   0   7   25.43    2.56
   2   0  -7   21.69    2.61
  -2   0   7   23.21    2.27
  -2   0   7   21.54    2.54
   2   0  -6  677.22   29.00
  -2   0   6  685.48   29.13
   2   0  -6  676.56   28.90
  -2   0   5    3.08    1.40
  -2   0   5    2.81    1.44
   2   0  -5    2.83    1.77
   2   0  -5    2.49    0.67
   2   0  -5    3.73    1.85
   2   0  -5    2.93    0.72
  -2   0   4 1615.22   69.19
  -2   0   4 1645.51   69.22
   2   0  -4 1658.08   69.00
   2   0  -4 1580.03   69.14
   2   0  -4 1489.98   69.00
   2   0  -4 1552.61   69.06
   2   0  -4 1568.86   69.01
  -2   0   3  448.74   18.93
   2   0  -3  426.53   18.80
   2   0  -3  401.16   18.82
   2   0  -3  435.22   18.88
   2   0  -3  424.23   18.81
  -2   0   3  433.00   18.87
   2   0  -2  254.57   10.50
   2   0  -2  236.90   10.54
  -2   0   2  229.98   10.52
  -2   0   2  221.55   10.45
   2   0  -2  233.84   10.49
   2   0  -1    8.65    0.97
  -2   0   1    5.33    1.16
  -2   0   1    5.43    1.13
   2   0  -1    8.09    1.18
  -2   0   0    2.03    1.14
   2   0   0    2.61    0.84
   2   0   0    2.32    0.96
  -2   0   0    0.36    0.96
  -2   0  -1  137.69    5.73
   2   0   1  122.38    5.69
  -2   0  -1  133.76    5.83
   2   0   2   92.76    4.01
   2   0   2   97.32    3.97
  -2   0  -2   75.48    3.79
  -2   0  -2   92.82    4.16
   2   0   2   75.52    4.05
  -2   0  -2   69.15    4.01
   2   0   2   77.18    4.11
   2   0   3   60.76    3.26
   2   0   3   68.30    3.26
  -2   0  -3   65.64    3.37
  -2   0  -3   63.30    3.69
   2   0   3   75.15    3.66
  -2   0  -3   70.64    3.51
   2   0   3   68.92    3.53
   2   0   4  762.55   30.80
   2   0   4  763.91   30.87
  -2   0  -4  750.25   30.78
   2   0   4  752.60   30.60
   2   0   4  609.38   30.55
  -2   0  -4  702.23   30.63
  -2   0  -4  733.59   30.82
   2   0   4  643.09   30.56
  -2   0  -5    4.60    2.03
   2   0   5    5.52    1.65
   2   0   5    4.75    0.67
  -2   0  -5    3.26    1.72
   2   0   5    4.74    0.67
   2   0   5    4.56    1.47
  -2   0  -5    5.95    1.71
  -2   0  -6   10.50    2.03
  -2   0  -6    9.88    2.30
   2   0   6    7.22    1.82
   2   0   6    7.58    1.67
   2   0   6    6.41    1.25
  -2   0  -6    9.08    2.04
  -2   0  -7   10.39    2.13
   2   0   7    4.06    1.78
  -2   0  -7   11.91    2.40
   2   0   7    8.47    1.74
   2   0   7    7.98    1.35
  -2   0  -7    9.23    2.13
   2   0   8   46.85    3.47
  -2   0  -8   46.84    3.70
   2   0   8   52.05    3.37
   2   0   8   47.47    2.74
  -2   0  -8   46.56    3.48
  -2   0  -9   24.44    3.04
   2   0   9   20.42    2.68
  -2   0  -9   30.05    3.26
   2   0   9   21.11    2.47
   2   0   9   27.79    2.03
  -2   0  -9   22.32    2.76
  -2   0 -10   14.81    3.17
   2   0  10   23.35    2.71
  -2   0 -10   18.54    2.91
   2   0  10   31.59    2.20
  -2   0 -10   28.35    3.53
   2   0  10   18.32    2.87
   2   0  11   27.05    3.44
  -2   0 -11   37.42    4.06
  -2   0 -11   27.40    3.33
   2   0  12   24.12    3.42
  -2   0 -12   26.53    3.25
   2   0  12   28.86    2.09
   2   0  13    4.60    1.84
   2   0  14    3.61    1.59
   2   0  15   10.01    1.20
   2   0  15   11.78    1.40
  -2  -1  16    1.11    0.85
   2   1 -16    0.86    0.69
  -2  -1  16    1.80    1.09
  -2  -1  15    1.40    1.12
   2   1 -15    1.67    1.08
  -2  -1  15    1.15    1.44
   2   1 -14   29.30    2.06
  -2  -1  14   33.29    2.14
  -2  -1  14   33.44    2.40
  -2  -1  13   50.11    3.22
  -2  -1  13   52.75    2.96
   2   1 -12   70.60    4.98
   2   1 -12   73.63    5.39
  -2  -1  12   77.58    3.72
  -2  -1  12   63.61    4.91
   2   1 -12   68.41    5.07
   2   1 -11    9.71    2.75
   2   1 -11   10.54    3.33
  -2  -1  11    8.74    1.58
  -2  -1  11    4.09    2.43
   2   1 -11    7.15    2.74
  -2  -1  11    7.72    2.44
   2   1 -10   17.16    3.28
  -2  -1  10   12.73    2.55
   2   1 -10   15.43    2.92
  -2  -1  10   14.20    2.60
   2   1 -10   19.30    2.88
  -2  -1   9   25.87    2.98
   2   1  -9   30.27    3.22
  -2  -1   9   26.34    2.87
  -2  -1   9   27.94    2.85
   2   1  -9   33.39    3.20
   2   1  -8    9.09    2.28
  -2  -1   8    8.30    2.05
  -2  -1   8    4.53    2.03
  -2  -1   8    5.44    1.86
   2   1  -8    5.72    2.31
   2   1  -7   31.28    2.90
  -2  -1   7   32.11    2.72
   2   1  -7   34.62    2.92
  -2  -1   7   24.02    2.76
  -2  -1   7   25.58    2.57
  -2  -1   6    6.23    1.67
  -2  -1   6    4.85    1.78
   2   1  -6    5.54    2.04
  -2  -1   6    5.00    1.78
   2   1  -6    2.51    0.63
   2   1  -6    2.80    0.72
   2   1  -6    7.78    2.11
  -2  -1   5    6.71    1.56
   2   1  -5    3.54    0.86
   2   1  -5    3.33    0.98
  -2  -1   5    3.06    1.50
   2   1  -5    6.27    1.92
   2   1  -5    7.85    1.94
  -2  -1   5    5.59    1.63
  -2  -1   4   69.92    3.54
   2   1  -4   75.75    3.66
   2   1  -4   73.12    3.64
  -2  -1   4   67.81    3.48
  -2  -1   3  567.07   25.21
  -2  -1   3  574.12   25.19
   2   1  -3  563.81   25.23
   2   1  -3  577.69   25.16
   2   1  -2  100.38    4.66
  -2  -1   2   90.70    4.64
  -2  -1   2  101.11    4.66
  -2  -1   2   94.98    4.60
   2   1  -2  100.63    4.63
  -2  -1   1 1755.67   76.78
  -2  -1   1 1765.89   76.81
   2   1   0  101.09    5.00
  -2  -1   0  101.10    5.09
  -2  -1  -1   23.86    2.01
  -2  -1  -1   20.70    2.33
   2   1   2   16.07    1.91
  -2  -1  -2   10.59    1.72
  -2  -1  -3  628.78   26.00
   2   1   3  618.03   26.00
  -2  -1  -3  640.61   25.81
   2   1   4  775.83   29.39
  -2  -1  -4  859.51   29.44
  -2  -1  -4  786.20   29.21
  -2  -1  -4  831.35   29.43
  -2  -1  -5  497.97   16.18
   2   1   5  505.83   16.38
  -2  -1  -5  485.48   16.47
   2   1   5  419.94   15.74
  -2  -1  -5  538.19   16.44
  -2  -1  -6   56.52    3.67
   2   1   6   58.48    3.46
  -2  -1  -6   64.04    3.58
   2   1   6   54.63    3.31
   2   1   6   48.90    2.66
   2   1   6   48.02    2.60
  -2  -1  -6   56.98    3.34
  -2  -1  -7  298.23   12.61
   2   1   7  306.89   12.63
  -2  -1  -7  296.90   12.58
   2   1   7  283.11   12.45
   2   1   7  254.72   11.73
   2   1   7  242.48   11.71
  -2  -1  -7  285.35   12.30
   2   1   8   89.89    5.03
  -2  -1  -8   99.67    5.45
   2   1   8   92.89    5.21
  -2  -1  -8   89.81    5.28
  -2  -1  -8   94.45    5.21
   2   1   8   79.82    4.24
   2   1   8   89.50    4.23
  -2  -1  -8   92.15    5.04
   2   1   9   38.21    3.31
  -2  -1  -9   38.15    3.86
  -2  -1  -9   38.20    3.40
   2   1   9   38.05    3.39
   2   1   9   41.35    2.36
   2   1   9   40.74    2.47
  -2  -1  -9   35.57    3.28
   2   1  10   45.89    3.73
   2   1  10   40.27    3.81
  -2  -1 -10   36.95    3.78
   2   1  11   29.12    3.50
  -2  -1 -11   25.61    3.24
   2   1  11   27.51    3.21
   2   1  12    2.40    1.28
   2   1  12    1.84    1.78
   2   1  13    2.86    1.14
   2   1  13    3.25    1.68
   2   1  14   16.38    1.66
   2   2 -16   27.48    1.56
  -2  -2  16   29.14    1.75
  -2  -2  15    7.92    1.32
   2   2 -15   10.94    1.40
  -2  -2  15   13.29    1.70
   2   2 -14   14.84    1.73
  -2  -2  14   15.97    1.67
  -2  -2  13    1.89    1.45
  -2  -2  12    0.24    2.22
   2   2 -12   -1.90    3.08
   2   2 -12    0.72    2.69
  -2  -2  12    1.02    1.49
  -2  -2  11    5.89    1.46
   2   2 -11    4.35    2.77
  -2  -2  11    2.70    2.32
   2   2 -11    2.51    3.15
  -2  -2  11    5.20    2.24
   2   2 -10  108.63    6.00
  -2  -2  10   95.56    5.72
  -2  -2  10  102.06    4.80
  -2  -2  10   94.45    5.75
  -2  -2  10   95.83    5.96
   2   2  -9   67.95    4.34
  -2  -2   9   64.71    4.38
  -2  -2   9   60.50    3.13
  -2  -2   9   59.22    4.04
  -2  -2   9   62.43    4.17
   2   2  -8    5.57    2.23
  -2  -2   8    4.27    1.97
  -2  -2   8    4.94    1.08
  -2  -2   8    4.75    1.86
  -2  -2   8    6.48    1.88
   2   2  -7   82.28    4.77
  -2  -2   7   80.28    4.86
  -2  -2   7   90.67    4.79
  -2  -2   7   83.81    4.64
  -2  -2   6   21.30    2.23
   2   2  -6   21.99    2.43
  -2  -2   6   15.14    1.36
  -2  -2   6   20.21    2.07
   2   2  -6   15.63    1.33
  -2  -2   6   17.27    2.01
   2   2  -5    3.49    1.85
   2   2  -5    2.37    1.60
  -2  -2   5    1.39    1.45
  -2  -2   5    0.76    1.27
   2   2  -4    9.32    1.83
  -2  -2   4    9.83    1.45
   2   2  -4    9.52    1.63
   2   2  -3   16.36    1.89
   2   2  -3   15.40    1.60
  -2  -2   3   13.09    1.55
   2   2  -3   19.43    1.79
  -2  -2   2   51.32    3.19
   2   2  -2   61.01    3.09
   2   2  -1    2.87    1.30
  -2  -2   1   -0.90    1.64
  -2  -2   1    3.16    1.54
   2   2  -1    3.32    1.60
  -2  -2   0 9307.29  418.01
  -2  -2   0 9364.15  418.11
   2   2   0 9990.00  418.15
   2   2   0 9999.00  418.13
   2   2   1  878.59   36.20
  -2  -2  -1  793.34   36.01
  -2  -2  -1  800.43   36.12
  -2  -2  -1  822.51   36.12
   2   2   1  836.49   36.16
  -2  -2  -2 1276.16   53.91
   2   2   2 1334.56   53.96
  -2  -2  -3  610.45   27.30
  -2  -2  -3  643.65   27.33
  -2  -2  -3  605.42   27.16
   2   2   3  608.90   27.35
  -2  -2  -4  120.47    5.37
  -2  -2  -4  112.83    5.46
   2   2   4  115.48    5.56
   2   2   5   55.64    3.11
  -2  -2  -5   48.27    3.06
   2   2   5   47.66    2.11
  -2  -2  -5   31.50    2.00
   2   2   5   32.77    2.08
   2   2   5   31.28    2.04
  -2  -2  -5   52.17    3.02
  -2  -2  -5   57.83    3.38
   2   2   6  306.01   13.66
   2   2   6  296.60   13.69
  -2  -2  -6  304.65   14.24
  -2  -2  -6  335.36   14.40
   2   2   6  321.39   14.41
   2   2   7    7.92    1.18
   2   2   7    9.27    1.33
  -2  -2  -7    4.72    2.18
  -2  -2  -7    8.64    2.08
   2   2   7   11.04    2.06
  -2  -2  -7   14.37    2.68
   2   2   8   84.52    4.88
   2   2   8   73.62    4.69
  -2  -2  -8   79.48    3.66
   2   2   8   74.51    3.75
   2   2   8   72.64    3.75
  -2  -2  -8   74.57    4.58
  -2  -2  -8   70.52    4.67
   2   2   9   10.81    1.49
  -2  -2  -9    8.88    1.19
  -2  -2  -9    8.42    2.43
   2   2   9    8.92    2.44
  -2  -2  -9    5.58    2.22
   2   2   9    7.81    2.33
   2   2   9    8.92    1.59
   2   2  10   45.98    3.96
   2   2  10   42.95    4.07
   2   2  10   52.44    2.96
   2   2  10   56.21    2.99
  -2  -2 -10   48.12    3.89
   2   2  11    6.05    1.65
   2   2  11    6.34    2.57
   2   2  11    8.21    1.77
  -2  -2 -11    5.56    2.27
   2   2  11    5.91    2.34
   2   2  12    3.36    1.66
   2   2  12    3.38    1.32
   2   2  12    2.56    1.51
   2   2  13    1.84    1.42
   2   2  13    1.43    1.11
   2   2  13    0.82    1.34
   2   2  14    1.94    1.07
   2   3 -16    1.53    1.06
  -2  -3  16    2.17    0.98
   2   3 -15    0.82    1.32
  -2  -3  15    1.44    1.19
   2   3 -14   39.34    2.53
  -2  -3  14   37.10    2.37
  -2  -3  13   13.97    1.71
   2   3 -13    9.67    3.34
   2   3 -12   -1.25    2.71
  -2  -3  12   -1.02    2.12
   2   3 -12    2.75    3.20
  -2  -3  12    2.79    1.45
   2   3 -11  259.74   11.81
  -2  -3  11  195.43   11.41
  -2  -3  11  190.86   11.25
  -2  -3  11  182.32   11.62
  -2  -3  11  271.23   10.59
  -2  -3  10    1.59    1.25
   2   3 -10   -0.18    2.61
  -2  -3  10    1.94    2.05
  -2  -3  10    1.54    1.95
  -2  -3  10    0.12    1.93
  -2  -3   9   45.75    3.58
  -2  -3   9   47.92    2.58
   2   3  -9   51.79    3.82
  -2  -3   9   46.18    3.40
  -2  -3   8    7.09    1.89
  -2  -3   8    6.89    1.12
  -2  -3   8   10.09    1.84
   2   3  -8    6.31    2.27
  -2  -3   7   10.76    1.86
  -2  -3   7   12.60    1.76
  -2  -3   7    8.64    1.12
  -2  -3   7    8.59    1.10
   2   3  -7    9.91    2.28
  -2  -3   6   28.35    1.94
  -2  -3   6   29.78    2.44
  -2  -3   6   29.54    2.33
  -2  -3   6   30.19    2.27
   2   3  -6   27.02    2.44
  -2  -3   5  536.12   24.93
  -2  -3   5  579.46   25.08
   2   3  -5  587.60   25.10
  -2  -3   5  556.60   25.09
  -2  -3   4  327.76   14.44
   2   3  -4  345.01   14.50
   2   3  -3  148.94    7.24
  -2  -3   3  157.19    7.23
  -2  -3   3  136.25    7.24
  -2  -3   3  156.98    7.38
   2   3  -2  653.93   27.27
  -2  -3   2  589.83   27.19
  -2  -3   2  596.71   27.31
   2   3  -2  634.10   27.32
  -2  -3   1   35.78    2.59
  -2  -3   1   33.50    2.23
  -2  -3   0  503.34   22.18
   2   3   0  494.67   22.29
  -2  -3   0  497.82   22.21
  -2  -3  -1  492.24   23.56
  -2  -3  -1  537.44   23.54
   2   3   1  517.48   23.60
  -2  -3  -1  530.52   23.48
   2   3   1  576.21   23.63
   2   3   2    5.98    1.77
  -2  -3  -2    5.14    1.64
  -2  -3  -2    5.23    2.04
   2   3   2    5.10    1.74
  -2  -3  -2    4.34    2.18
  -2  -3  -3 1988.65   84.24
  -2  -3  -3 1906.57   84.25
  -2  -3  -3 1899.46   84.39
  -2  -3  -3 1873.88   84.33
   2   3   3 1965.88   84.44
  -2  -3  -4  223.59   10.47
   2   3   4  243.95   10.97
  -2  -3  -4  235.62   10.95
  -2  -3  -4  229.97   10.78
  -2  -3  -4  233.36   10.77
  -2  -3  -5    4.73    0.87
  -2  -3  -5    3.27    0.90
   2   3   5    3.13    0.98
   2   3   5    6.28    1.05
  -2  -3  -5    5.62    2.10
  -2  -3  -5    6.21    1.75
   2   3   5    4.41    1.91
   2   3   5    8.47    1.92
  -2  -3  -5    6.10    2.38
   2   3   6    0.50    1.04
   2   3   6    1.61    1.14
  -2  -3  -6   -0.93    2.00
  -2  -3  -6    2.14    1.73
   2   3   6    0.31    1.83
   2   3   6    0.48    1.87
   2   3   7   15.81    1.44
   2   3   7   14.05    1.36
   2   3   7    9.06    2.26
  -2  -3  -7    6.71    2.09
  -2  -3  -7    9.46    2.43
  -2  -3  -7    7.86    1.25
  -2  -3  -8   97.19    4.64
  -2  -3  -8   86.03    5.54
   2   3   8  103.24    4.73
   2   3   8  100.73    4.69
  -2  -3  -8   97.30    5.63
   2   3   8   88.85    5.73
  -2  -3  -9    7.08    1.22
   2   3   9    8.72    1.55
   2   3   9    6.85    1.48
  -2  -3  -9    6.44    2.24
   2   3   9    4.46    2.45
  -2  -3 -10  332.07   14.67
   2   3  10  321.93   16.14
   2   3  10  257.29   15.73
  -2  -3 -10  268.89   15.53
   2   3  10  368.68   14.86
   2   3  10  341.44   14.73
   2   3  11    9.97    1.67
   2   3  11   12.37    1.68
  -2  -3 -11   11.04    1.21
   2   3  12   83.63    4.26
   2   3  12   90.49    4.35
   2   3  13    1.49    1.21
   2   3  13    1.84    1.03
   2   3  14   10.85    1.10
   2   4 -17   10.71    0.90
  -2  -4  16    8.55    1.40
  -2  -4  15    9.36    1.73
  -2  -4  15    9.02    1.29
  -2  -4  14   18.38    2.08
  -2  -4  14   11.72    1.54
   2   4 -13    2.43    3.09
  -2  -4  13    4.90    2.03
   2   4 -13    5.15    2.78
  -2  -4  13    4.41    1.45
   2   4 -12    5.51    2.96
  -2  -4  12    5.44    1.43
  -2  -4  11   22.77    2.92
  -2  -4  11   23.72    3.30
  -2  -4  11   31.57    2.09
  -2  -4  10   10.96    2.86
   2   4 -10   23.73    3.14
  -2  -4  10   16.44    2.43
  -2  -4  10   14.97    2.17
  -2  -4  10   21.48    1.60
  -2  -4  10   17.15    2.69
   2   4  -9    3.06    2.48
  -2  -4   9    0.98    2.14
  -2  -4   9    1.68    1.71
  -2  -4   9    3.27    1.10
  -2  -4   9    1.21    1.92
  -2  -4   8    6.78    2.10
  -2  -4   8    5.34    1.72
   2   4  -8    6.71    2.46
  -2  -4   8    7.60    1.08
  -2  -4   7  122.82    6.51
   2   4  -7  124.32    6.32
  -2  -4   7  126.52    5.99
  -2  -4   7  133.09    6.15
  -2  -4   7  113.00    5.90
  -2  -4   7  118.33    6.32
   2   4  -6   39.73    2.90
  -2  -4   6   39.66    2.58
  -2  -4   6   41.94    2.90
  -2  -4   6   42.57    2.55
  -2  -4   6   35.02    2.73
  -2  -4   5   30.34    2.32
  -2  -4   5   30.95    2.21
   2   4  -5   29.10    2.48
   2   4  -4  184.76    8.96
  -2  -4   4  198.26    8.97
  -2  -4   4  186.66    9.01
   2   4  -4  204.40    9.08
   2   4  -3  108.91    5.31
   2   4  -3  102.71    5.17
  -2  -4   3  104.92    5.11
   2   4  -2  487.71   21.11
  -2  -4   2  470.69   20.95
   2   4  -2  460.57   21.03
  -2  -4   1    1.08    1.70
   2   4  -1    2.15    1.80
  -2  -4   1    0.72    1.21
   2   4  -1    1.03    1.68
   2   4   0   56.51    3.69
  -2  -4   0   63.43    3.62
  -2  -4   0   62.63    3.82
   2   4   1   54.37    3.59
  -2  -4  -1   59.46    3.58
   2   4   1   46.54    3.36
  -2  -4  -1   55.97    3.41
  -2  -4  -1   54.89    3.68
  -2  -4  -1   60.70    3.20
   2   4   2  163.63    7.62
  -2  -4  -2  173.50    7.63
  -2  -4  -2  146.49    7.40
  -2  -4  -2  143.67    7.52
  -2  -4  -2  146.80    7.27
   2   4   2  147.89    7.53
   2   4   3  231.28   10.59
  -2  -4  -3  209.68   10.22
   2   4   3  234.51   10.64
  -2  -4  -3  214.93   10.38
  -2  -4  -3  232.63   10.46
  -2  -4  -4  633.33   26.51
  -2  -4  -4  611.92   26.33
   2   4   4  560.47   25.94
   2   4   4  642.10   26.71
  -2  -4  -4  608.83   26.49
  -2  -4  -4  605.49   26.27
   2   4   5  156.62    7.36
  -2  -4  -5  141.66    7.08
  -2  -4  -5  145.86    7.20
   2   4   5  137.53    6.43
   2   4   6   70.69    4.54
  -2  -4  -6   72.70    3.48
  -2  -4  -6   63.37    4.17
   2   4   6   69.87    3.49
  -2  -4  -6   80.00    4.53
   2   4   7   17.74    2.78
  -2  -4  -7   21.59    1.58
  -2  -4  -7   20.43    2.87
  -2  -4  -7   20.16    2.44
   2   4   7   18.08    1.64
   2   4   7   24.81    2.87
   2   4   8   45.21    3.82
   2   4   8   42.97    3.87
  -2  -4  -8   42.29    2.38
  -2  -4  -8   32.94    3.23
  -2  -4  -8   46.79    3.71
   2   4   8   41.76    2.50
   2   4   9   65.34    3.13
  -2  -4  -9   57.72    2.94
   2   4   9   47.10    4.35
  -2  -4  -9   38.18    3.65
  -2  -4  -9   60.83    4.88
   2   4   9   45.43    4.20
   2   4  10    2.91    2.40
  -2  -4 -10    4.11    3.01
   2   4  10    9.07    1.58
  -2  -4 -10    6.11    1.24
   2   4  11    1.33    1.41
  -2  -4 -11    1.36    1.03
   2   4  12    3.79    1.22
   2   4  12    5.98    1.32
   2   4  13    7.05    1.03
   2   4  13   10.33    1.17
  -2  -5  16    0.05    1.32
   2   5 -15   21.77    1.78
  -2  -5  15   22.00    1.95
   2   5 -14   19.90    1.95
  -2  -5  14   18.37    1.64
  -2  -5  14   22.89    2.19
  -2  -5  13   14.78    2.06
  -2  -5  13   11.05    1.47
  -2  -5  12   21.60    1.73
  -2  -5  12   22.94    2.25
   2   5 -12   17.90    3.41
  -2  -5  11   26.78    1.88
   2   5 -11   32.01    3.64
   2   5 -10    0.47    2.69
  -2  -5  10    2.58    1.14
  -2  -5  10    0.51    2.21
  -2  -5  10    1.95    1.62
  -2  -5   9   10.57    1.94
   2   5  -9   20.70    2.93
  -2  -5   9   12.24    2.66
  -2  -5   9   17.85    1.35
   2   5  -8   14.80    2.11
  -2  -5   8   12.67    2.36
  -2  -5   8   15.68    1.20
  -2  -5   8   10.29    1.81
  -2  -5   7    0.46    1.34
  -2  -5   7   -0.52    1.32
  -2  -5   7    0.68    1.20
  -2  -5   7    1.83    1.72
   2   5  -7    3.04    1.75
  -2  -5   6  113.89    6.13
  -2  -5   6  125.71    6.25
  -2  -5   6  129.90    6.33
   2   5  -6  129.65    6.40
  -2  -5   5    2.38    1.44
  -2  -5   5    2.20    1.40
   2   5  -5    3.53    1.83
   2   5  -4  599.19   26.60
  -2  -5   4  602.55   26.73
   2   5  -4  603.80   26.72
  -2  -5   4  590.83   26.57
   2   5  -3   12.27    1.62
  -2  -5   3   11.61    1.69
  -2  -5   3   11.42    1.49
   2   5  -3   13.64    2.03
   2   5  -2  497.31   21.42
  -2  -5   2  438.67   21.31
  -2  -5   2  467.92   21.34
   2   5  -2  499.40   21.36
   2   5  -2  474.04   21.28
  -2  -5   2  481.99   21.15
   2   5  -1  379.44   16.65
  -2  -5   1  364.41   16.60
  -2  -5   1  351.83   16.40
   2   5  -1  384.28   16.74
  -2  -5   1  364.97   16.66
  -2  -5   0   19.02    2.75
  -2  -5   0   21.04    2.26
   2   5   0   20.69    2.33
  -2  -5   0   19.75    1.93
   2   5   1    2.00    1.92
  -2  -5  -1    3.21    1.73
  -2  -5  -1    3.11    2.39
  -2  -5  -1    4.63    1.45
  -2  -5  -2   18.51    2.76
   2   5   2   14.43    2.42
  -2  -5  -2   19.30    2.16
   2   5   2   16.14    2.25
  -2  -5  -2   16.31    1.75
  -2  -5  -3   41.82    2.86
  -2  -5  -3   32.10    2.53
  -2  -5  -3   44.86    3.33
   2   5   3   41.29    3.22
  -2  -5  -3   35.92    2.44
   2   5   3   34.08    3.03
  -2  -5  -4   51.71    3.17
   2   5   4   50.75    3.55
   2   5   4   47.76    2.37
  -2  -5  -4   32.69    2.58
   2   5   4   51.85    3.45
  -2  -5  -4   59.04    3.62
  -2  -5  -4   39.83    2.70
  -2  -5  -5   38.52    3.02
   2   5   5   38.27    2.24
  -2  -5  -5   40.74    2.27
   2   5   5   45.72    3.39
  -2  -5  -5   48.03    3.48
  -2  -5  -6   75.38    4.88
  -2  -5  -6   86.21    4.17
   2   5   6   85.86    4.16
  -2  -5  -6   90.54    5.21
   2   5   7    0.91    2.23
   2   5   7    3.30    1.25
  -2  -5  -7    1.95    1.21
  -2  -5  -7   -2.02    1.83
  -2  -5  -7    1.48    2.50
   2   5   8   39.95    3.78
  -2  -5  -8   39.76    2.37
   2   5   8   40.58    2.41
   2   5   8   39.23    3.70
  -2  -5  -8   40.17    3.65
   2   5   9    5.55    1.43
   2   5   9    2.55    2.39
   2   5   9    1.17    2.41
  -2  -5  -9    1.48    1.23
   2   5  10    4.26    1.37
  -2  -5 -10    3.20    1.21
   2   5  11    3.51    1.27
   2   5  11    1.05    1.26
  -2  -5 -11    4.71    1.04
   2   5  12    6.51    1.17
   2   5  12    7.53    1.14
   2   6 -17    1.68    0.72
  -2  -6  16   30.03    1.91
   2   6 -16   28.21    1.82
  -2  -6  15    3.32    1.54
   2   6 -15    0.84    1.31
  -2  -6  14    4.23    1.74
   2   6 -14    2.83    1.47
  -2  -6  13    2.37    1.79
  -2  -6  12    1.13    2.22
  -2  -6  12    5.44    1.78
   2   6 -12    3.29    2.92
  -2  -6  12    3.85    1.17
   2   6 -12    2.97    2.82
   2   6 -11   33.60    3.74
  -2  -6  11   30.95    1.94
  -2  -6  11   33.32    2.38
   2   6 -11   33.65    3.62
  -2  -6  11   30.25    3.39
   2   6 -10  112.45    6.28
  -2  -6  10   96.96    6.04
   2   6 -10  105.09    6.18
  -2  -6  10   92.86    6.26
  -2  -6   9   13.82    2.53
  -2  -6   9   18.82    2.49
   2   6  -9   16.69    2.83
   2   6  -8   40.91    3.11
  -2  -6   8   35.84    2.72
  -2  -6   8   36.99    2.75
  -2  -6   8   32.99    3.19
  -2  -6   8   38.58    3.19
   2   6  -7   -0.60    1.71
  -2  -6   7    2.50    1.72
  -2  -6   7    1.31    1.49
  -2  -6   7    1.27    1.67
  -2  -6   7    0.81    0.70
  -2  -6   7   -0.69    1.14
  -2  -6   7    1.31    0.74
  -2  -6   7    0.70    1.32
  -2  -6   7    0.14    1.40
   2   6  -6   34.00    2.76
  -2  -6   6   29.19    2.54
  -2  -6   6   32.61    2.52
  -2  -6   6   32.61    1.73
  -2  -6   6   30.35    2.49
  -2  -6   6   31.39    1.73
  -2  -6   6   25.70    2.10
  -2  -6   6   34.02    2.61
  -2  -6   5    5.77    0.88
  -2  -6   5    7.64    0.92
  -2  -6   5    9.38    1.50
   2   6  -5   11.77    1.98
  -2  -6   5   10.78    1.70
  -2  -6   5    7.09    1.78
  -2  -6   5    7.27    1.65
  -2  -6   4  476.55   21.53
  -2  -6   4  502.07   21.81
   2   6  -4  480.20   21.63
  -2  -6   4  485.94   21.15
   2   6  -4  503.22   21.82
  -2  -6   4  437.73   21.72
  -2  -6   3   68.59    3.83
   2   6  -3   57.86    3.60
  -2  -6   3   67.14    3.10
   2   6  -3   66.24    3.97
  -2  -6   3   61.18    3.46
  -2  -6   2   64.78    3.75
   2   6  -2   60.24    3.81
  -2  -6   2   62.84    3.86
   2   6  -2   73.50    4.06
   2   6  -2   66.04    3.68
  -2  -6   2   60.95    3.36
  -2  -6   1    4.59    1.18
   2   6  -1    5.60    2.08
  -2  -6   1    6.12    1.93
   2   6  -1    6.38    2.02
  -2  -6   1    7.26    2.57
  -2  -6   1    6.21    0.87
   2   6   0   80.08    4.35
  -2  -6   0   60.34    3.57
  -2  -6   0   73.59    4.43
   2   6   0   74.73    4.18
  -2  -6   0   73.32    4.04
  -2  -6   0   73.50    3.97
  -2  -6   0   66.72    3.26
  -2  -6  -1  433.00   19.73
   2   6   1  500.05   20.58
  -2  -6  -1  446.51   20.31
  -2  -6  -1  443.63   19.74
  -2  -6  -1  462.64   20.44
  -2  -6  -1  479.02   20.46
  -2  -6  -1  474.86   20.41
  -2  -6  -2   56.88    3.35
  -2  -6  -2   52.68    2.58
  -2  -6  -2   45.79    3.36
   2   6   2   52.17    3.67
  -2  -6  -2   55.58    3.92
   2   6   2   56.48    3.55
  -2  -6  -2   52.89    2.59
  -2  -6  -2   56.84    3.30
  -2  -6  -3  120.70    6.43
  -2  -6  -3  148.19    6.97
  -2  -6  -3  120.08    5.79
   2   6   3  156.43    6.91
  -2  -6  -3  136.07    6.59
  -2  -6  -3  128.50    6.44
  -2  -6  -3  127.23    5.80
   2   6   3  150.47    7.00
  -2  -6  -4  160.83    7.41
  -2  -6  -4  120.48    6.70
   2   6   4  142.78    7.37
   2   6   4  143.10    6.27
  -2  -6  -4  130.54    6.96
   2   6   4  158.06    7.53
  -2  -6  -4  120.54    6.68
   2   6   5    1.17    1.06
   2   6   5    0.79    1.93
  -2  -6  -5    0.65    2.49
  -2  -6  -5    0.94    1.14
  -2  -6  -5    0.14    1.71
   2   6   5   -0.21    2.14
   2   6   6    3.33    1.17
   2   6   6    0.11    2.03
  -2  -6  -6    1.13    2.62
  -2  -6  -6    2.49    1.23
   2   6   6    1.95    2.32
  -2  -6  -6    3.04    1.78
  -2  -6  -7    1.80    2.62
  -2  -6  -7    1.43    2.44
  -2  -6  -7    1.71    1.28
   2   6   7    2.43    1.22
   2   6   7    1.09    2.23
   2   6   8  181.37    8.26
  -2  -6  -8  186.07    8.28
  -2  -6  -8  192.13    9.71
   2   6   9   10.17    1.39
  -2  -6  -9    8.92    1.34
   2   6  10    6.88    1.25
  -2  -6 -10    6.31    1.19
   2   6  11    2.87    1.03
  -2  -6 -11    1.86    0.95
   2   6  12    5.67    0.91
   2   7 -17    7.12    0.75
   2   7 -16   28.36    1.81
  -2  -7  16   32.33    1.79
   2   7 -15    5.24    1.31
  -2  -7  15    4.14    1.36
   2   7 -14   15.73    1.69
  -2  -7  14   16.55    1.78
   2   7 -13   20.41    1.94
  -2  -7  13   25.20    2.04
  -2  -7  12   14.85    1.81
   2   7 -12    8.24    3.00
  -2  -7  12    9.39    2.55
   2   7 -12   13.16    3.26
  -2  -7  11    1.88    1.56
   2   7 -11    2.69    2.77
  -2  -7  11   -0.27    2.10
   2   7 -11    0.11    2.82
   2   7 -10    7.89    2.83
  -2  -7  10    4.50    1.49
  -2  -7  10    2.99    2.18
  -2  -7   9    1.65    1.35
  -2  -7   9   -1.80    1.90
  -2  -7   9   -2.17    2.04
   2   7  -9   -0.09    1.87
   2   7  -9    2.56    2.67
  -2  -7   8    1.99    0.83
  -2  -7   8   -0.10    1.75
  -2  -7   8    2.57    1.70
  -2  -7   8    0.93    0.76
  -2  -7   8    1.16    1.50
  -2  -7   8   -0.67    1.44
   2   7  -8    0.09    1.90
  -2  -7   8    0.37    1.73
  -2  -7   8    0.14    0.76
   2   7  -8    0.56    2.39
  -2  -7   7  152.93    7.19
   2   7  -7  149.70    7.27
  -2  -7   7  139.43    6.28
  -2  -7   7  136.88    6.27
  -2  -7   7  123.10    7.04
  -2  -7   7  140.86    7.25
  -2  -7   7  141.26    7.30
  -2  -7   7  150.05    7.22
   2   7  -7  148.37    7.40
  -2  -7   7  129.18    6.26
  -2  -7   6  209.13    9.45
   2   7  -6  202.31    9.57
  -2  -7   6  207.95    9.49
   2   7  -6  201.18    9.45
  -2  -7   6  186.01    8.62
  -2  -7   6  180.35    9.18
  -2  -7   6  187.06    8.57
  -2  -7   6  202.01    9.47
  -2  -7   6  187.42    8.57
  -2  -7   5   77.87    4.33
  -2  -7   5   68.69    3.99
  -2  -7   5   68.49    3.48
  -2  -7   5   78.18    4.34
  -2  -7   5   76.74    4.43
  -2  -7   5   72.07    3.47
   2   7  -5   84.44    4.43
  -2  -7   4   11.80    1.81
  -2  -7   4   10.70    1.08
   2   7  -4   11.19    1.69
  -2  -7   4   12.89    1.84
  -2  -7   4   13.86    2.03
  -2  -7   4   14.04    1.09
  -2  -7   4   13.24    1.49
   2   7  -4   15.31    2.23
   2   7  -3    0.93    1.36
  -2  -7   3    3.16    1.47
  -2  -7   3   -0.39    1.46
  -2  -7   3    1.17    0.75
  -2  -7   3    1.15    0.75
   2   7  -3    1.05    1.86
  -2  -7   3    0.18    0.98
  -2  -7   2    3.74    1.06
   2   7  -2    6.47    2.06
   2   7  -2    6.46    1.58
  -2  -7   2    7.01    1.99
   2   7  -2    6.27    1.88
   2   7  -1    4.87    2.13
  -2  -7   1    4.56    1.05
  -2  -7   1    6.55    0.90
  -2  -7   1    9.37    1.80
  -2  -7   1    7.28    1.62
  -2  -7   1    6.56    0.90
  -2  -7   1    5.07    1.84
   2   7  -1    6.19    2.01
   2   7  -1    5.16    1.68
  -2  -7   1    6.80    2.13
  -2  -7   0   43.63    2.23
   2   7   0   51.56    3.38
  -2  -7   0   42.88    3.07
  -2  -7   0   50.06    3.12
   2   7   0   46.98    3.57
  -2  -7   0   50.33    3.44
  -2  -7   0   53.02    3.74
  -2  -7   0   49.82    3.18
  -2  -7   0   41.55    2.22
  -2  -7  -1    8.14    2.77
  -2  -7  -1    7.83    2.23
  -2  -7  -1    6.18    1.81
   2   7   1    6.24    2.10
  -2  -7  -1    5.75    0.87
  -2  -7  -1    5.05    1.63
  -2  -7  -1    5.80    1.58
  -2  -7  -1    6.60    0.86
  -2  -7  -2  369.93   15.54
  -2  -7  -2  359.80   15.49
  -2  -7  -2  341.37   14.68
  -2  -7  -2  325.84   14.68
  -2  -7  -2  343.69   14.68
  -2  -7  -2  336.42   15.33
   2   7   2  365.73   15.73
  -2  -7  -2  353.32   15.63
  -2  -7  -2  315.81   14.70
  -2  -7  -2  302.60   14.68
  -2  -7  -2  363.07   15.72
  -2  -7  -3    7.83    1.21
  -2  -7  -3    7.67    1.81
   2   7   3    7.25    2.27
  -2  -7  -3    4.99    0.80
  -2  -7  -3    4.43    1.43
  -2  -7  -3    4.85    1.48
  -2  -7  -3    6.67    0.83
  -2  -7  -3    8.53    2.81
  -2  -7  -3    5.27    2.22
   2   7   4   30.56    3.07
   2   7   4   25.39    2.85
  -2  -7  -4   23.99    2.12
  -2  -7  -4   29.50    3.35
  -2  -7  -4   24.24    3.00
   2   7   4   26.36    3.09
  -2  -7  -4   19.38    2.38
  -2  -7  -5   35.98    3.37
   2   7   5   26.39    3.30
   2   7   5   28.50    3.32
  -2  -7  -5   31.64    3.55
   2   7   5   27.58    3.07
   2   7   6    6.37    2.38
   2   7   6   11.24    2.49
  -2  -7  -6   11.19    2.98
  -2  -7  -6    6.10    2.59
   2   7   6    8.26    2.68
  -2  -7  -6   11.86    1.44
   2   7   7    4.57    1.18
   2   7   7    3.65    2.15
   2   7   7    1.93    2.47
  -2  -7  -7    5.55    1.36
  -2  -7  -7    3.61    2.44
  -2  -7  -8   13.26    1.46
   2   7   8    8.94    1.28
  -2  -7  -9    7.91    1.28
  -2  -7 -10   65.42    3.13
   2   7  10   60.97    3.24
  -2  -7 -11    9.14    0.94
   2   8 -16   29.98    1.63
  -2  -8  16   25.12    1.61
   2   8 -15   15.38    1.47
  -2  -8  15   16.95    1.47
   2   8 -14   16.40    1.60
  -2  -8  14   16.50    1.63
   2   8 -13   23.46    1.88
  -2  -8  13   23.30    1.96
   2   8 -12  138.02    7.76
   2   8 -12  137.46    6.25
  -2  -8  12  111.83    7.49
   2   8 -12  134.54    7.78
   2   8 -11   21.76    1.77
  -2  -8  11   22.56    3.05
   2   8 -11   17.41    3.34
   2   8 -10    6.54    1.31
  -2  -8  10    7.93    2.36
   2   8 -10   10.97    2.96
  -2  -8   9   28.28    2.90
   2   8  -9   35.69    3.38
   2   8  -9   50.39    4.03
  -2  -8   9   34.21    3.39
  -2  -8   9   57.50    2.62
   2   8  -9   34.43    2.26
  -2  -8   8  146.62    8.09
  -2  -8   8  111.42    7.87
  -2  -8   8  179.07    7.34
  -2  -8   8  151.55    8.08
  -2  -8   8  168.54    8.35
  -2  -8   8  156.27    8.30
  -2  -8   8  143.10    7.16
   2   8  -8  179.85    8.38
  -2  -8   8  158.15    7.17
  -2  -8   8  162.58    7.17
   2   8  -8  194.69    8.66
  -2  -8   7   31.26    2.83
  -2  -8   7   25.40    2.49
  -2  -8   7   32.68    2.11
  -2  -8   7   29.06    2.73
  -2  -8   7   34.94    2.91
  -2  -8   7   30.36    2.91
  -2  -8   7   29.53    1.88
   2   8  -7   32.27    2.97
  -2  -8   7   33.29    1.86
  -2  -8   7   32.92    1.87
   2   8  -7   40.14    3.45
  -2  -8   6  269.40   12.09
  -2  -8   6  245.73   11.05
  -2  -8   6  243.10   11.08
  -2  -8   6  268.69   12.06
   2   8  -6  265.94   11.98
  -2  -8   6  251.54   11.04
   2   8  -6  266.11   12.12
  -2  -8   6  240.01   11.05
  -2  -8   6  270.96   12.06
  -2  -8   5   10.54    1.91
  -2  -8   5   10.44    1.02
  -2  -8   5    5.73    1.28
   2   8  -5    9.43    2.03
  -2  -8   5    5.48    1.30
  -2  -8   5    9.26    1.88
  -2  -8   5    7.24    1.84
  -2  -8   5    8.82    1.06
  -2  -8   5    7.44    0.97
  -2  -8   4   17.75    1.35
  -2  -8   4   20.78    2.32
   2   8  -4   20.92    2.45
  -2  -8   4   18.03    2.28
   2   8  -4   17.96    1.87
  -2  -8   4   19.13    1.57
  -2  -8   4   20.14    2.15
  -2  -8   4   17.41    1.31
  -2  -8   3    1.74    1.68
  -2  -8   3    3.05    1.64
  -2  -8   3    2.65    1.21
   2   8  -3    2.49    1.42
   2   8  -3    4.97    2.01
  -2  -8   3    2.73    1.03
  -2  -8   3    2.66    0.91
  -2  -8   3    2.95    0.90
   2   8  -2   11.12    2.19
  -2  -8   2   11.71    1.43
  -2  -8   2   15.14    1.17
  -2  -8   2   14.87    1.30
   2   8  -2   13.00    1.83
   2   8  -2   14.43    2.48
  -2  -8   1   15.35    1.18
  -2  -8   1   14.54    1.99
  -2  -8   1   13.81    2.09
  -2  -8   1   13.41    1.29
  -2  -8   1   12.43    2.09
   2   8  -1   11.69    2.28
   2   8  -1   13.60    2.49
  -2  -8   1   12.79    1.12
  -2  -8   1   14.99    1.17
   2   8  -1   11.12    1.93
  -2  -8   0    0.37    1.68
  -2  -8   0    0.73    1.51
  -2  -8   0    0.69    0.89
   2   8   0    0.21    2.22
  -2  -8   0    1.28    2.85
  -2  -8   0    0.45    2.14
  -2  -8   0    0.42    1.73
   2   8   0    0.63    2.03
  -2  -8   0    1.54    0.92
  -2  -8   0    0.80    0.83
  -2  -8   0    0.81    0.83
  -2  -8   0    1.13    1.04
   2   8   1    9.79    2.58
  -2  -8  -1   11.71    2.01
  -2  -8  -1   12.33    1.98
  -2  -8  -1    9.40    2.01
   2   8   1   14.71    2.48
  -2  -8  -1    8.42    1.10
  -2  -8  -1   11.23    1.05
  -2  -8  -1   11.77    1.11
  -2  -8  -1   10.02    1.28
  -2  -8  -1   12.01    1.20
  -2  -8  -1   13.54    3.03
  -2  -8  -1   14.56    2.53
  -2  -8  -2   12.95    1.94
  -2  -8  -2   10.76    1.89
  -2  -8  -2   12.74    2.02
   2   8   2    9.04    2.50
  -2  -8  -2    9.00    1.09
  -2  -8  -2    8.11    1.03
  -2  -8  -2   15.45    2.98
  -2  -8  -2   11.31    2.53
  -2  -8  -2   12.18    1.29
  -2  -8  -2   10.29    1.07
  -2  -8  -2   11.96    1.29
  -2  -8  -3   23.27    3.21
  -2  -8  -3   24.05    2.89
  -2  -8  -3   20.60    1.60
   2   8   3   16.16    2.82
  -2  -8  -3   19.89    2.22
  -2  -8  -3   19.06    1.30
  -2  -8  -3   19.54    1.32
  -2  -8  -3   14.47    2.04
  -2  -8  -3   16.99    2.05
  -2  -8  -4    9.80    3.00
  -2  -8  -4   10.55    2.63
   2   8   4    6.13    2.45
   2   8   4    8.79    2.51
  -2  -8  -5   16.36    2.75
  -2  -8  -5   14.26    3.01
   2   8   5   11.69    2.58
   2   8   5   10.12    2.66
   2   8   6   15.31    2.84
  -2  -8  -6   21.08    3.19
  -2  -8  -6   18.95    2.93
  -2  -8  -6   22.72    1.78
   2   8   6   17.15    2.78
  -2  -8  -7   39.15    2.36
   2   8   8   20.51    1.76
  -2  -8  -8   24.00    1.70
   2   8   9    9.25    1.29
  -2  -8  -9   11.73    1.22
   2   8  10    9.30    1.08
  -2  -8 -10    9.78    0.99
  -2  -8 -10    9.69    1.01
  -2  -9  16    8.70    0.91
   2   9 -16    8.18    0.83
  -2  -9  15    4.62    1.12
   2   9 -15    5.52    1.05
  -2  -9  14   23.43    1.71
   2   9 -14   20.26    1.62
  -2  -9  13    4.06    1.39
   2   9 -13    3.25    1.24
  -2  -9  12   -0.03    1.41
   2   9 -12    2.68    1.23
   2   9 -11    4.00    1.22
  -2  -9  11    5.76    2.27
   2   9 -11    5.16    2.81
  -2  -9  11    3.50    1.52
  -2  -9  10   45.94    3.85
   2   9 -10   50.62    4.32
  -2  -9  10   43.22    2.76
  -2  -9   9   10.20    1.14
   2   9  -9    5.25    2.18
  -2  -9   9    8.24    1.95
  -2  -9   9    6.23    1.58
  -2  -9   9    9.92    1.10
  -2  -9   9    8.12    1.10
   2   9  -9   10.45    2.98
  -2  -9   9    9.51    1.06
  -2  -9   9    6.74    2.24
  -2  -9   8    1.16    0.96
   2   9  -8    2.78    2.74
  -2  -9   8    0.84    1.00
  -2  -9   8    1.52    1.74
   2   9  -8    1.22    2.02
  -2  -9   8    1.43    1.74
  -2  -9   8    0.11    1.69
  -2  -9   8    1.56    0.98
  -2  -9   8    4.01    1.45
  -2  -9   8    1.58    0.99
  -2  -9   8    1.02    1.94
  -2  -9   8    1.83    1.78
  -2  -9   7   29.42    1.89
   2   9  -7   40.17    3.65
  -2  -9   7   33.50    2.96
  -2  -9   7   28.77    2.97
  -2  -9   7   31.81    1.92
  -2  -9   7   27.03    1.83
  -2  -9   7   35.47    2.18
  -2  -9   7   25.04    2.83
  -2  -9   7   24.89    2.85
   2   9  -7   32.18    3.04
  -2  -9   6   73.26    3.56
   2   9  -6   75.01    4.99
  -2  -9   6   66.95    4.57
  -2  -9   6   75.79    4.61
  -2  -9   6   67.60    3.50
  -2  -9   6   66.79    4.54
   2   9  -6   70.57    4.61
  -2  -9   6   67.87    3.53
  -2  -9   6   75.69    3.69
  -2  -9   5  287.51   12.74
  -2  -9   5  291.88   13.84
   2   9  -5  284.40   13.67
  -2  -9   5  305.18   13.74
  -2  -9   5  278.03   12.73
  -2  -9   5  305.46   13.86
  -2  -9   5  290.59   12.77
  -2  -9   5  273.59   12.71
   2   9  -4   57.79    3.91
  -2  -9   4   53.61    3.63
  -2  -9   4   51.50    2.92
  -2  -9   4   51.55    2.82
  -2  -9   4   54.75    3.82
  -2  -9   4   54.22    2.78
  -2  -9   4   54.85    3.86
  -2  -9   4   53.16    2.76
  -2  -9   3  178.50    8.55
   2   9  -3  181.55    8.78
  -2  -9   3  161.50    7.68
  -2  -9   3  168.46    7.64
  -2  -9   3  165.60    7.63
   2   9  -2   11.42    2.44
   2   9  -2    8.89    1.66
  -2  -9   2   10.69    1.09
  -2  -9   2    9.59    1.26
  -2  -9   1    5.64    1.93
  -2  -9   1    6.64    1.89
   2   9  -1    5.95    1.65
   2   9  -1   12.17    2.53
  -2  -9   1    7.13    1.21
  -2  -9   1    7.10    1.08
  -2  -9   1    7.40    1.07
  -2  -9   1    5.87    0.98
  -2  -9   1    5.72    1.01
   2   9  -1    6.86    2.30
  -2  -9   0   11.44    2.07
  -2  -9   0    8.19    1.93
   2   9   0    5.08    1.79
  -2  -9   0   10.19    1.13
  -2  -9   0    8.95    1.15
  -2  -9   0    8.75    1.13
  -2  -9   0    6.76    1.92
   2   9   0    5.45    2.35
  -2  -9   0    9.69    2.49
  -2  -9   0    9.75    1.12
  -2  -9   0    7.64    1.31
   2   9   0   10.97    2.61
  -2  -9  -1    2.12    1.17
  -2  -9  -1    1.51    1.06
  -2  -9  -1    1.55    0.93
  -2  -9  -1    2.30    0.90
   2   9   1    1.25    2.41
   2   9   1    1.61    1.02
   2   9   1    2.52    2.34
  -2  -9  -1   -1.16    1.68
  -2  -9  -1    1.56    2.20
  -2  -9  -1   -0.10    2.87
  -2  -9  -1   -0.74    1.69
  -2  -9  -1    1.06    1.74
  -2  -9  -1    2.22    0.94
  -2  -9  -1    0.93    1.69
  -2  -9  -1    0.68    0.93
  -2  -9  -2   83.89    5.15
  -2  -9  -2   90.88    4.17
  -2  -9  -2   77.35    5.07
  -2  -9  -2   75.10    5.03
  -2  -9  -2  102.42    5.70
  -2  -9  -2   91.31    4.21
  -2  -9  -2   84.59    4.15
  -2  -9  -2   82.32    4.12
  -2  -9  -2   86.11    4.14
   2   9   2   96.93    5.83
   2   9   2   84.54    5.56
  -2  -9  -2   98.77    5.87
  -2  -9  -3    1.24    2.95
  -2  -9  -3   -1.66    2.33
  -2  -9  -3    1.06    0.83
  -2  -9  -3    1.07    0.77
  -2  -9  -3    2.42    1.24
   2   9   3   -0.12    2.31
   2   9   4   43.56    4.11
  -2  -9  -4   56.64    4.18
  -2  -9  -4   49.20    4.45
  -2  -9  -4   57.81    2.91
   2   9   4   41.17    4.05
  -2  -9  -5    2.14    2.25
   2   9   5   -0.25    2.17
   2   9   5    2.69    2.23
   2   9   6   16.53    1.55
  -2  -9  -7    6.20    1.28
   2   9   7    3.12    1.17
  -2  -9  -8    1.28    1.05
   2   9   8    0.86    1.02
  -2  -9  -9    0.45    0.89
  -2  -9  -9    1.63    0.88
   2   9   9    1.16    0.85
  -2  -9 -10    1.64    0.60
  -2 -10  16    1.33    0.59
  -2 -10  15   18.59    1.34
  -2 -10  14    7.34    1.23
  -2 -10  13   14.74    1.54
  -2 -10  12    7.52    1.49
  -2 -10  11    1.45    1.43
  -2 -10  10   44.57    3.94
   2  10 -10   64.31    4.73
  -2 -10  10   53.48    2.71
  -2 -10  10   52.61    2.69
   2  10 -10   57.16    4.52
  -2 -10  10   52.54    3.03
   2  10  -9  313.26   15.25
  -2 -10   9  320.36   13.90
  -2 -10   9  325.03   13.89
  -2 -10   9  288.88   13.95
  -2 -10   9  258.46   14.85
  -2 -10   9  305.27   14.98
  -2 -10   9  318.36   13.89
  -2 -10   9  316.28   13.90
  -2 -10   8   12.92    2.38
   2  10  -8   15.51    3.11
   2  10  -8   12.36    2.50
  -2 -10   8   11.54    2.21
  -2 -10   8   13.37    2.42
  -2 -10   8   16.55    1.46
  -2 -10   8   16.27    1.40
  -2 -10   8   15.74    1.41
  -2 -10   8   14.93    1.42
  -2 -10   8   18.01    2.50
  -2 -10   8   13.16    2.41
  -2 -10   8   16.15    1.79
  -2 -10   7   33.82    3.48
   2  10  -7   42.03    3.54
  -2 -10   7   40.57    2.38
  -2 -10   7   39.07    3.52
  -2 -10   7   38.25    3.49
   2  10  -7   43.57    4.00
  -2 -10   7   44.16    2.42
  -2 -10   7   38.60    2.34
  -2 -10   7   40.02    2.36
  -2 -10   7   46.09    2.64
  -2 -10   7   41.94    3.48
  -2 -10   7   41.55    3.40
  -2 -10   6    4.05    1.12
  -2 -10   6    5.08    1.11
  -2 -10   6    6.87    1.64
  -2 -10   6    3.89    2.13
  -2 -10   6    4.67    1.20
   2  10  -6    7.15    2.37
  -2 -10   6    5.18    1.93
  -2 -10   6    3.91    1.88
  -2 -10   6    5.60    2.18
  -2 -10   6    5.23    2.13
  -2 -10   6    5.33    1.19
   2  10  -6    6.17    2.87
  -2 -10   5  112.24    7.06
   2  10  -5  126.97    7.15
  -2 -10   5  131.08    6.03
  -2 -10   5  122.98    6.01
  -2 -10   5  116.99    7.17
  -2 -10   5  136.85    6.07
  -2 -10   5  120.24    6.03
  -2 -10   5  142.57    6.15
  -2 -10   5  126.69    7.01
   2  10  -4  140.17    7.75
  -2 -10   4  134.39    7.74
  -2 -10   4  146.40    6.72
  -2 -10   4  140.18    7.60
  -2 -10   4  142.60    6.62
  -2 -10   4  147.53    6.64
  -2 -10   4  141.84    6.61
  -2 -10   4  125.81    7.62
  -2 -10   3   14.85    1.54
  -2 -10   3   16.25    1.37
   2  10  -3   15.60    2.72
  -2 -10   3   12.72    2.14
  -2 -10   3   13.52    1.74
  -2 -10   2    7.17    1.78
  -2 -10   2    9.21    1.38
   2  10  -2    9.00    2.55
  -2 -10   2    7.71    1.14
  -2 -10   2    7.99    2.08
  -2 -10   2    6.34    2.16
  -2 -10   2    6.90    1.16
  -2 -10   2    8.36    1.16
  -2 -10   1   13.49    1.34
  -2 -10   1   14.50    1.34
  -2 -10   1   12.76    2.27
  -2 -10   1   12.75    2.32
  -2 -10   1   12.28    1.23
  -2 -10   1   14.98    1.34
  -2 -10   1   13.70    1.38
  -2 -10   1   15.67    1.52
   2  10  -1   12.81    2.81
  -2 -10   1   15.01    2.37
  -2 -10   0    0.32    0.91
   2  10   0    0.22    2.20
   2  10   0   -0.92    2.49
  -2 -10   0   -0.12    1.80
  -2 -10   0   -0.25    1.03
  -2 -10   0    0.08    1.02
  -2 -10   0    1.75    1.22
  -2 -10   0    0.28    1.02
  -2 -10   0    0.35    0.96
  -2 -10   0   -0.59    1.74
  -2 -10   0   -0.24    1.78
   2  10   1    2.55    2.47
  -2 -10  -1    5.34    1.93
  -2 -10  -1    4.76    1.15
  -2 -10  -1    5.08    1.02
  -2 -10  -1    5.24    1.90
  -2 -10  -1    0.11    1.74
  -2 -10  -1    3.96    1.01
  -2 -10  -1    5.16    1.02
   2  10   1    2.59    2.38
  -2 -10  -1    4.84    1.04
  -2 -10  -2    7.44    1.24
   2  10   2    6.40    1.16
   2  10   2    7.93    2.72
  -2 -10  -2    6.53    1.03
  -2 -10  -2    5.68    0.99
   2  10   2    5.90    2.47
  -2 -10  -2    6.65    2.48
  -2 -10  -2    6.62    1.00
  -2 -10  -2    6.66    0.98
  -2 -10  -2    6.23    1.80
  -2 -10  -2    3.87    1.72
   2  10   3  104.11    6.85
  -2 -10  -3  130.22    5.64
  -2 -10  -3  113.49    6.80
   2  10   3  115.07    5.60
  -2 -10  -4   56.59    2.77
   2  10   4   44.57    2.64
  -2 -10  -5   12.96    1.47
   2  10   5   11.69    1.33
   2  10   6    3.22    1.07
   2  10   7    8.91    1.09
  -2 -10  -8   14.44    1.08
   2  10   8   14.20    1.14
  -2 -10  -8   16.93    1.25
  -2 -10  -8   16.75    1.19
  -2 -10  -9    1.55    0.61
  -2 -11  15    1.51    0.70
  -2 -11  15    2.22    0.79
  -2 -11  14   32.52    1.88
  -2 -11  13   -0.29    1.14
  -2 -11  12    0.11    1.27
  -2 -11  11    0.58    1.37
  -2 -11  10   10.58    1.08
  -2 -11  10    9.72    1.10
  -2 -11  10   13.38    1.66
   2  11  -9    6.62    2.81
  -2 -11   9    8.54    1.09
  -2 -11   9    6.64    1.10
  -2 -11   9    6.35    1.13
  -2 -11   9    6.86    1.16
  -2 -11   9    6.62    1.62
   2  11  -8  248.93   12.11
  -2 -11   8  253.88   10.71
  -2 -11   8  205.85   11.74
  -2 -11   8  215.90   11.82
  -2 -11   8  209.03   11.77
  -2 -11   8  230.10   10.74
  -2 -11   8  226.28   10.76
  -2 -11   8  243.23   10.72
  -2 -11   8  245.18   10.72
  -2 -11   8  239.51   10.68
  -2 -11   7  102.95    4.72
  -2 -11   7   91.52    5.90
  -2 -11   7   88.54    5.65
   2  11  -7   90.36    5.84
   2  11  -7   93.90    6.16
  -2 -11   7   99.06    4.67
  -2 -11   7   95.88    4.83
  -2 -11   7   98.70    6.01
  -2 -11   7   98.97    5.97
  -2 -11   7   91.15    4.73
  -2 -11   7   95.59    4.66
  -2 -11   7   99.04    4.71
  -2 -11   6  368.70   16.07
  -2 -11   6  356.09   16.04
  -2 -11   6  359.99   17.34
   2  11  -6  364.73   17.16
   2  11  -6  341.02   17.27
  -2 -11   6  370.37   16.06
  -2 -11   6  356.58   16.05
  -2 -11   6  374.15   17.36
  -2 -11   6  348.58   17.31
  -2 -11   6  355.44   17.01
  -2 -11   6  358.51   16.05
  -2 -11   6  350.92   16.07
   2  11  -5  117.94    7.03
  -2 -11   5  127.34    5.91
  -2 -11   5  116.03    7.11
  -2 -11   5  125.63    5.91
  -2 -11   5  125.78    7.19
  -2 -11   5  123.64    5.88
  -2 -11   5  124.56    5.99
  -2 -11   5  125.02    6.85
  -2 -11   4   23.46    1.79
  -2 -11   4   22.70    1.78
  -2 -11   4   20.33    2.48
  -2 -11   4   23.43    1.74
  -2 -11   4   24.92    3.01
  -2 -11   4   26.02    1.79
  -2 -11   4   19.54    2.84
  -2 -11   4   22.32    2.86
   2  11  -4   25.68    3.05
  -2 -11   4   24.47    1.89
  -2 -11   3    0.39    1.60
  -2 -11   3    0.98    1.31
   2  11  -3    1.01    2.30
  -2 -11   3    0.64    1.90
  -2 -11   3    0.18    1.07
  -2 -11   3    1.86    1.10
  -2 -11   2  113.31    5.40
  -2 -11   2  114.78    5.36
  -2 -11   2  111.06    5.38
  -2 -11   2   97.99    6.42
   2  11  -2  113.78    6.82
  -2 -11   2  118.43    5.37
  -2 -11   2  118.65    5.39
  -2 -11   2   91.39    6.36
  -2 -11   2  102.19    6.47
  -2 -11   1   40.20    2.27
  -2 -11   1   43.72    2.52
   2  11  -1   42.53    4.00
  -2 -11   1   42.43    2.46
  -2 -11   1   44.17    2.40
  -2 -11   1   35.78    3.44
  -2 -11   1   45.40    2.43
  -2 -11   1   44.76    2.46
  -2 -11   1   35.90    3.44
  -2 -11   1   42.98    3.59
  -2 -11   0  135.11    8.07
  -2 -11   0  131.29    8.07
  -2 -11   0  156.64    8.22
  -2 -11   0  159.90    7.07
  -2 -11   0  165.25    7.09
  -2 -11   0  148.70    7.03
  -2 -11   0  151.05    7.07
  -2 -11   0  142.95    6.93
   2  11   0  154.25    8.52
  -2 -11   0  162.48    7.04
  -2 -11  -1  176.68    7.80
  -2 -11  -1  184.37    7.81
  -2 -11  -1  186.16    7.84
  -2 -11  -1  174.35    7.82
  -2 -11  -1  161.80    7.74
   2  11   1  153.90    9.15
  -2 -11  -1  135.10    8.68
  -2 -11  -1  134.33    8.65
  -2 -11  -2   90.99    4.30
  -2 -11  -2   86.75    4.33
  -2 -11  -2   91.32    4.28
  -2 -11  -2   91.67    4.28
  -2 -11  -2   92.60    4.30
  -2 -11  -3   -0.30    1.09
  -2 -11  -4    8.26    1.22
  -2 -11  -5   58.40    2.56
   2  11   5   40.92    2.42
  -2 -11  -6    8.23    1.18
  -2 -11  -6    9.38    1.07
  -2 -11  -7    1.45    0.87
  -2 -12  14    6.74    0.91
  -2 -12  13   14.11    1.27
  -2 -12  12    1.27    1.15
  -2 -12  11    0.97    1.30
  -2 -12  11    1.91    1.14
  -2 -12  10    6.55    0.97
  -2 -12  10    8.14    1.49
  -2 -12  10    6.18    1.30
  -2 -12  10    6.32    0.93
  -2 -12  10    6.55    0.92
  -2 -12  10    6.06    1.01
  -2 -12   9    0.44    0.94
  -2 -12   9    1.41    1.50
  -2 -12   9   -0.67    1.26
  -2 -12   9    0.99    0.91
  -2 -12   9    0.74    0.93
  -2 -12   9    0.48    0.97
  -2 -12   8    0.86    1.06
  -2 -12   8    1.41    1.33
  -2 -12   8    1.92    1.59
  -2 -12   8    0.49    1.00
  -2 -12   8    1.26    1.04
  -2 -12   8    2.01    1.08
  -2 -12   7  106.45    5.30
  -2 -12   7  106.61    5.16
  -2 -12   7  111.90    5.20
  -2 -12   7  106.41    5.22
  -2 -12   7  108.08    5.17
  -2 -12   7  107.35    5.16
  -2 -12   6   14.11    1.49
  -2 -12   6   17.80    1.45
  -2 -12   6   13.13    2.51
  -2 -12   6   12.44    1.85
  -2 -12   6   12.70    1.46
  -2 -12   6   13.94    1.63
  -2 -12   6   12.79    1.43
  -2 -12   5   46.09    3.95
   2  12  -5   47.12    4.27
  -2 -12   5   45.13    3.94
  -2 -12   5   53.48    2.84
   2  12  -5   52.36    4.03
  -2 -12   5   54.11    2.92
  -2 -12   5   52.44    2.87
   2  12  -4    1.08    2.14
  -2 -12   4    0.45    1.08
  -2 -12   4    0.52    1.92
  -2 -12   4    2.13    1.13
  -2 -12   4    0.79    1.33
   2  12  -3   19.64    2.93
  -2 -12   3   24.75    1.88
  -2 -12   3   23.03    2.78
  -2 -12   3   24.48    1.72
  -2 -12   3   23.86    1.71
  -2 -12   3   21.87    2.75
  -2 -12   3   20.33    2.68
  -2 -12   2   40.12    2.27
  -2 -12   2   38.87    2.28
  -2 -12   2   39.91    2.37
  -2 -12   2   32.58    2.18
  -2 -12   2   40.89    2.30
  -2 -12   2   39.84    2.26
  -2 -12   1   31.81    2.06
  -2 -12   1   30.17    2.02
  -2 -12   1   33.73    2.05
  -2 -12   1   36.43    2.17
  -2 -12   1   36.55    2.06
  -2 -12   0  123.95    6.00
  -2 -12   0  142.70    6.07
  -2 -12   0  123.22    5.91
  -2 -12   0  135.33    6.05
  -2 -12   0  127.72    6.00
  -2 -12  -1   61.37    3.15
  -2 -12  -1   62.94    3.13
  -2 -12  -1   69.86    3.14
  -2 -12  -1   61.18    3.13
  -2 -12  -1   61.57    3.15
  -2 -12  -2   43.50    2.31
  -2 -12  -3   14.36    1.37
  -2 -12  -3    9.84    1.13
  -2 -12  -4    7.00    1.19
  -2 -12  -4    5.80    0.97
  -2 -12  -5   12.84    1.07
  -2 -12  -6    0.43    0.64
  -2 -13  13   20.72    1.31
  -2 -13  12    2.04    0.99
  -2 -13  11   19.17    1.46
  -2 -13  11   22.03    1.57
  -2 -13  10    4.77    0.85
  -2 -13  10    6.13    1.29
  -2 -13  10    4.99    0.82
  -2 -13  10    4.61    1.13
  -2 -13   9    6.41    0.98
  -2 -13   9    5.00    0.98
  -2 -13   9    5.55    1.02
  -2 -13   9    8.09    1.44
  -2 -13   9    5.35    0.94
  -2 -13   9    5.75    1.24
  -2 -13   8   11.89    1.27
  -2 -13   8   11.68    1.24
  -2 -13   8   15.32    1.65
  -2 -13   8   13.10    1.44
  -2 -13   8   12.81    1.24
  -2 -13   8   14.42    1.33
  -2 -13   7    0.21    1.25
  -2 -13   7   -0.11    1.04
  -2 -13   7   -0.03    0.97
  -2 -13   7    0.11    1.04
  -2 -13   7   -0.17    1.01
  -2 -13   6    1.25    0.99
  -2 -13   6    1.37    1.07
  -2 -13   6    1.18    1.28
  -2 -13   5    1.26    1.01
  -2 -13   5    2.42    1.27
  -2 -13   5    0.98    1.08
  -2 -13   4   10.02    1.24
  -2 -13   4    9.94    1.26
  -2 -13   4   12.03    1.46
  -2 -13   3    8.69    1.35
  -2 -13   3    8.01    1.16
  -2 -13   3    8.99    1.17
  -2 -13   3    6.48    1.14
  -2 -13   3    7.71    1.09
  -2 -13   2   27.59    1.88
  -2 -13   2   27.69    1.76
  -2 -13   2   25.28    1.78
  -2 -13   2   30.83    1.78
  -2 -13   2   29.93    1.82
  -2 -13   1  197.37    8.34
  -2 -13   1  195.47    8.35
  -2 -13   1  182.69    8.32
  -2 -13   1  196.09    8.36
  -2 -13   0   28.96    1.73
  -2 -13   0   29.26    1.74
  -2 -13   0   27.70    1.81
  -2 -13   0   30.86    1.76
  -2 -13   0   29.22    1.72
  -2 -13  -1    9.50    0.90
  -2 -13  -1   10.64    0.93
  -2 -13  -1    8.56    0.95
  -2 -13  -1   10.77    0.91
  -2 -13  -1    7.92    1.18
  -2 -13  -2    0.49    0.74
  -2 -13  -2    0.29    0.99
  -2 -13  -3   45.41    2.37
  -2 -13  -3   56.39    2.51
  -2 -13  -4    5.33    0.67
  -2 -13  -4    6.74    0.85
  -2 -14  11    9.84    0.96
  -2 -14  10    3.76    0.67
  -2 -14  10    5.23    0.95
  -2 -14  10    4.22    0.68
  -2 -14   9   30.73    1.78
  -2 -14   9   28.83    1.62
  -2 -14   9   29.68    1.68
  -2 -14   9   30.06    1.64
  -2 -14   9   28.62    1.67
  -2 -14   8   37.85    2.06
  -2 -14   8   34.95    1.95
  -2 -14   8   33.56    1.98
  -2 -14   8   36.03    1.97
  -2 -14   8   35.57    1.97
  -2 -14   7    9.26    1.23
  -2 -14   7   10.30    1.06
  -2 -14   7    8.72    1.08
  -2 -14   7    8.82    1.09
  -2 -14   7    8.78    1.06
  -2 -14   6   10.91    1.29
  -2 -14   6    9.73    1.12
  -2 -14   6   11.01    1.18
  -2 -14   5    0.61    1.08
  -2 -14   5    0.92    0.86
  -2 -14   5    1.71    0.87
  -2 -14   5    0.69    0.92
  -2 -14   5    0.36    0.90
  -2 -14   4    8.34    1.10
  -2 -14   4    9.41    1.04
  -2 -14   4   10.54    1.23
  -2 -14   3    2.91    0.92
  -2 -14   3    2.96    0.91
  -2 -14   3    2.08    0.81
  -2 -14   3    2.58    0.88
  -2 -14   2   44.04    2.23
  -2 -14   2   40.68    2.21
  -2 -14   2   41.77    2.20
  -2 -14   2   42.63    2.24
  -2 -14   1    1.79    0.77
  -2 -14   1    1.76    0.75
  -2 -14   1    1.40    0.72
  -2 -14   1    1.30    0.76
  -2 -14   0    3.00    0.67
  -2 -14   0    3.61    0.67
  -2 -14   0    3.22    0.64
  -2 -14   0    3.41    0.68
  -2 -14  -1   25.28    1.41
  -2 -14  -2    3.74    0.67
  -2 -15  10    1.63    0.61
  -2 -15   9   11.15    0.82
  -2 -15   9   10.54    0.83
  -2 -15   8   11.70    0.99
  -2 -15   8   11.66    0.87
  -2 -15   8   11.66    0.90
  -2 -15   8   10.43    0.91
  -2 -15   8   10.90    0.91
  -2 -15   7   20.42    1.36
  -2 -15   7   22.84    1.29
  -2 -15   7   20.83    1.33
  -2 -15   7   21.95    1.32
  -2 -15   7   22.01    1.33
  -2 -15   6    1.98    0.72
  -2 -15   6    0.42    0.84
  -2 -15   6    0.27    0.64
  -2 -15   5    4.47    0.81
  -2 -15   5    3.72    0.78
  -2 -15   4    1.30    0.69
  -2 -15   4    0.21    0.63
  -2 -15   4    0.61    0.71
  -2 -15   4    1.15    0.71
  -2 -15   3    9.94    0.89
  -2 -15   3   10.00    0.87
  -2 -15   3   10.42    0.83
  -2 -15   3    8.55    0.84
  -2 -15   2   30.58    1.66
  -2 -15   2   33.44    1.65
  -2 -16   5    5.39    0.55
  -2 -16   5    4.88    0.53
   3 -15   2    7.63    0.80
   3 -15   2    7.63    0.75
   3 -15   3    0.94    0.69
   3 -15   3    0.27    0.71
   3 -15   4    1.93    0.73
   3 -15   4    1.01    0.76
   3 -15   5    7.18    0.85
   3 -15   5    6.60    0.89
   3 -15   5    7.64    0.87
   3 -15   5    7.27    0.80
   3 -15   6    1.06    0.68
   3 -15   6    1.46    0.64
   3 -15   7    0.61    0.68
   3 -15   7    1.32    0.73
   3 -15   8    4.51    0.75
   3 -15   8    5.11    0.72
   3 -14  -2    3.49    0.77
   3 -14  -1    1.96    0.87
   3 -14   0    2.93    0.72
   3 -14   0    3.18    0.74
   3 -14   0    2.49    0.93
   3 -14   1    3.13    0.97
   3 -14   1    3.41    0.79
   3 -14   1    3.64    0.84
   3 -14   1    2.43    0.84
   3 -14   1    3.45    0.84
   3 -14   2    1.55    0.79
   3 -14   2    0.09    0.86
   3 -14   2    1.32    0.86
   3 -14   2    1.46    0.83
   3 -14   3   97.02    4.61
   3 -14   3  104.72    4.67
   3 -14   3   98.58    4.62
   3 -14   3   94.61    4.63
   3 -14   4   30.08    1.86
   3 -14   4   31.99    1.84
   3 -14   5    1.58    0.84
   3 -14   5    0.22    0.90
   3 -14   6    0.02    0.89
   3 -14   6    0.11    0.83
   3 -14   6    0.54    0.88
   3 -14   7   14.86    1.17
   3 -14   7   14.70    1.24
   3 -14   7   13.85    1.17
   3 -14   7   15.02    1.25
   3 -14   7   14.72    1.27
   3 -14   8   21.53    1.42
   3 -14   8   22.95    1.36
   3 -14   8   21.03    1.44
   3 -14   8   18.19    1.36
   3 -14   8   21.38    1.44
   3 -14   9   28.10    1.61
   3 -14   9   27.37    1.58
   3 -14   9   26.88    1.53
   3 -14  10    7.04    1.22
   3 -14  11    7.72    1.03
   3 -13  -3    6.71    1.04
   3 -13  -2    0.61    1.06
   3 -13  -1   17.08    1.26
   3 -13  -1   17.23    1.26
   3 -13   0   45.30    2.36
   3 -13   0   44.44    2.33
   3 -13   0   45.91    2.47
   3 -13   0   45.49    2.36
   3 -13   0   40.21    2.29
   3 -13   1   -0.23    0.98
   3 -13   1    0.61    0.96
   3 -13   1    1.21    0.98
   3 -13   1    1.43    1.19
   3 -13   1    1.61    0.88
   3 -13   2    3.24    1.18
   3 -13   2    2.80    1.07
   3 -13   2    2.66    1.06
   3 -13   2    4.21    0.98
   3 -13   2    3.02    1.05
   3 -13   3   57.49    2.82
   3 -13   3   56.65    2.81
   3 -13   4   25.21    1.74
   3 -13   4   26.23    1.72
   3 -13   4   23.51    1.74
   3 -13   5   12.82    1.33
   3 -13   5   15.16    2.07
   3 -13   5   12.28    1.30
   3 -13   5   13.18    1.37
   3 -13   6   -0.29    1.04
   3 -13   6    0.45    1.01
   3 -13   6    1.87    1.07
   3 -13   6    2.34    1.84
   3 -13   6    1.63    1.03
   3 -13   6    1.53    1.05
   3 -13   7    1.85    1.02
   3 -13   7    1.74    1.01
   3 -13   7    0.71    1.00
   3 -13   7    1.08    0.96
   3 -13   7    0.60    0.99
   3 -13   7    1.87    1.76
   3 -13   8   70.52    3.91
   3 -13   8   81.78    3.92
   3 -13   8   90.62    4.16
   3 -13   8   82.92    3.95
   3 -13   8   85.79    3.87
   3 -13   8   73.11    3.89
   3 -13   8   88.50    4.04
   3 -13   9   26.49    1.64
   3 -13   9   22.09    1.62
   3 -13   9   25.81    1.61
   3 -13   9   32.23    1.62
   3 -13   9   20.16    1.54
   3 -13   9   32.75    2.13
   3 -13   9   30.48    1.86
   3 -13  10    3.19    0.82
   3 -13  10    1.76    0.77
   3 -13  10    4.46    1.20
   3 -13  10    4.70    1.47
   3 -13  11    2.44    1.08
   3 -13  11    3.05    1.28
   3 -13  12    5.23    0.99
   3 -13  12    3.85    1.11
   3 -13  13    2.80    0.73
   3 -12  -6    0.15    0.79
   3 -12  -5    1.96    0.99
   3 -12  -4    3.77    0.93
   3 -12  -4    4.73    0.96
   3 -12  -3    4.20    1.02
   3 -12  -3    3.30    1.01
   3 -12  -2   12.44    1.09
   3 -12  -2   13.36    1.26
   3 -12  -2   11.83    1.08
   3 -12  -2   15.33    1.54
   3 -12  -2   12.45    1.26
   3 -12  -1   48.38    2.44
   3 -12  -1   44.89    2.44
   3 -12  -1   42.68    2.41
   3 -12  -1   44.93    2.44
   3 -12  -1   46.43    2.40
   3 -12  -1   46.88    2.64
   3 -12   0    5.07    1.02
   3 -12   0    4.78    1.12
   3 -12   0    5.89    1.08
   3 -12   0    3.99    1.37
   3 -12   0    4.66    1.11
   3 -12   1   65.57    3.51
   3 -12   1   69.02    3.51
   3 -12   1   72.40    3.45
   3 -12   1   66.24    3.48
   3 -12   1   67.69    3.48
   3 -12   2   33.43    2.26
   3 -12   2   39.49    2.26
   3 -12   2   37.14    2.25
   3 -12   2   38.46    2.28
   3 -12   2   38.06    2.21
   3 -12   3   14.26    1.48
   3 -12   3   14.46    1.42
   3 -12   3   10.77    1.44
   3 -12   3   13.83    1.50
   3 -12   4   29.92    2.57
   3 -12   4   28.90    1.93
   3 -12   4   29.11    1.92
   3 -12   4   25.38    1.92
   3 -12   4   27.99    1.93
   3 -12   4   28.65    1.89
   3 -12   5   60.44    3.13
   3 -12   5   59.44    3.12
   3 -12   5   56.91    3.15
   3 -12   5   64.35    3.58
   3 -12   6  105.51    5.20
   3 -12   6  106.39    5.16
   3 -12   6  113.39    5.40
   3 -12   6  109.27    5.23
   3 -12   6  108.22    5.20
   3 -12   6  114.85    5.31
   3 -12   6  109.91    5.45
   3 -12   6  107.11    5.24
   3 -12   7    1.38    1.03
   3 -12   7    2.19    1.12
   3 -12   7    1.20    1.08
   3 -12   7    0.03    1.68
   3 -12   7    0.64    1.13
   3 -12   7    1.68    1.49
   3 -12   7    0.81    1.96
   3 -12   7   -0.15    1.11
   3 -12   8    1.60    1.01
   3 -12   8    2.00    1.08
   3 -12   8    3.53    1.08
   3 -12   8    3.77    1.48
   3 -12   8    3.28    1.61
   3 -12   8    2.47    1.11
   3 -12   8    0.11    1.88
   3 -12   8    2.63    1.10
   3 -12   9    5.38    1.05
   3 -12   9    6.26    1.09
   3 -12   9    4.91    1.44
   3 -12   9    5.87    1.59
   3 -12   9    6.96    1.08
   3 -12   9    6.25    1.12
   3 -12   9    5.69    1.01
   3 -12   9    3.03    1.77
   3 -12  10    0.68    0.86
   3 -12  10    1.85    0.83
   3 -12  10    0.88    1.32
   3 -12  10    2.15    0.93
   3 -12  10    0.86    1.62
   3 -12  10    3.08    1.44
   3 -12  11   19.19    1.62
   3 -12  11   18.40    1.31
   3 -12  11   19.77    1.83
   3 -12  11   22.75    1.70
   3 -12  12   26.91    1.80
   3 -12  12   27.94    1.92
   3 -12  13   10.52    1.18
   3 -12  13   13.42    1.31
   3 -12  14    2.16    0.75
   3 -11  -7   12.45    1.12
   3 -11  -7   13.08    1.05
   3 -11  -6    1.93    1.08
   3 -11  -6    0.58    0.97
   3 -11  -6    1.80    1.01
   3 -11  -5    1.10    1.26
   3 -11  -5    0.93    1.08
   3 -11  -5    0.50    1.14
   3 -11  -4    1.17    1.15
   3 -11  -4    1.77    1.21
   3 -11  -3   12.54    1.38
   3 -11  -3   12.13    1.49
   3 -11  -2    3.24    0.95
   3 -11  -2    4.17    0.98
   3 -11  -2    2.87    1.43
   3 -11  -2    3.53    1.31
   3 -11  -2    3.04    0.93
   3 -11  -2    3.41    1.19
   3 -11  -2    4.33    0.89
   3 -11  -1   76.78    3.85
   3 -11  -1   66.21    4.74
   3 -11  -1   77.56    3.84
   3 -11  -1   80.20    3.85
   3 -11  -1   83.06    4.02
   3 -11  -1   78.54    3.85
   3 -11  -1   72.04    3.81
   3 -11  -1   82.87    3.83
   3 -11  -1   79.23    5.41
   3 -11   0    0.50    1.23
   3 -11   0    1.51    0.98
   3 -11   0    0.62    1.07
   3 -11   0    0.32    1.07
   3 -11   0    0.84    1.07
   3 -11   0    1.25    0.98
   3 -11   0    0.95    1.74
   3 -11   0    1.49    1.41
   3 -11   0    1.96    1.80
   3 -11   1   21.72    1.65
   3 -11   1   27.97    1.86
   3 -11   1   25.32    2.88
   3 -11   1   25.58    1.72
   3 -11   1   25.83    2.80
   3 -11   1   22.79    1.93
   3 -11   1   26.31    1.78
   3 -11   1   27.00    1.80
   3 -11   2    2.82    1.25
   3 -11   2    1.88    1.87
   3 -11   2    0.22    1.11
   3 -11   2    1.72    1.05
   3 -11   2    1.94    1.15
   3 -11   2    2.00    1.31
   3 -11   2    0.77    1.93
   3 -11   2    1.41    1.09
   3 -11   3   55.12    4.38
   3 -11   3   67.98    3.69
   3 -11   3   58.18    3.24
   3 -11   3   64.69    3.27
   3 -11   3   63.58    3.24
   3 -11   3   62.03    3.26
   3 -11   4    1.79    1.09
   3 -11   4   -0.13    1.90
   3 -11   4    2.42    1.17
   3 -11   4    1.75    2.07
   3 -11   4    1.95    1.23
   3 -11   5   14.02    1.46
   3 -11   5    7.91    2.16
   3 -11   5   10.01    1.30
   3 -11   5   13.35    2.19
   3 -11   5   11.16    1.32
   3 -11   5   11.10    1.38
   3 -11   5   11.97    1.72
   3 -11   5   11.73    2.36
   3 -11   6   14.36    1.98
   3 -11   6   13.80    1.45
   3 -11   6   15.59    1.49
   3 -11   6    6.80    2.19
   3 -11   6   12.18    1.36
   3 -11   6   12.24    1.38
   3 -11   6   11.75    2.16
   3 -11   6   12.51    1.40
   3 -11   6   14.65    1.77
   3 -11   6    9.86    2.35
   3 -11   7    2.21    1.75
   3 -11   7    1.85    1.18
   3 -11   7    1.24    1.13
   3 -11   7    0.50    1.09
   3 -11   7   -0.76    1.88
   3 -11   7    0.85    1.11
   3 -11   7    2.37    1.95
   3 -11   7    0.93    1.13
   3 -11   7    3.68    1.53
   3 -11   7    0.39    1.91
   3 -11   8   15.56    1.39
   3 -11   8   13.17    1.90
   3 -11   8   12.18    2.31
   3 -11   8   14.36    1.45
   3 -11   8   14.25    1.40
   3 -11   8   14.82    1.45
   3 -11   8   14.46    1.39
   3 -11   8   14.78    1.73
   3 -11   8   11.48    2.33
   3 -11   8   16.25    2.11
   3 -11   9   21.54    2.20
   3 -11   9   22.22    1.60
   3 -11   9   20.97    1.57
   3 -11   9   24.44    1.64
   3 -11   9   23.24    1.92
   3 -11   9   22.40    1.62
   3 -11   9   22.08    2.03
   3 -11   9   22.09    1.54
   3 -11  10    3.53    0.88
   3 -11  10    1.66    0.91
   3 -11  10    3.33    1.03
   3 -11  10    3.01    1.44
   3 -11  10    2.21    1.55
   3 -11  10    2.14    1.74
   3 -11  11   23.30    1.58
   3 -11  11   29.38    2.00
   3 -11  11   27.39    2.13
   3 -11  11   25.81    1.92
   3 -11  12    5.68    1.32
   3 -11  12    3.08    1.50
   3 -11  12    2.39    1.27
   3 -11  13    2.18    1.29
   3 -11  13    1.16    1.14
   3 -11  14    3.91    1.09
   3 -11  14    2.50    0.96
   3 -10  -9    6.11    0.77
   3 -10  -8    8.15    1.09
   3 -10  -8    8.64    1.02
   3 -10  -8    9.47    1.03
   3 -10  -7    9.06    1.28
   3 -10  -7   10.71    1.29
   3 -10  -6   21.48    1.79
   3 -10  -6   27.82    1.87
   3 -10  -5    5.61    1.39
   3 -10  -5    5.01    1.32
   3 -10  -5    6.58    1.50
   3 -10  -4    1.05    1.40
   3 -10  -4    1.79    1.27
   3 -10  -4    0.92    1.43
   3 -10  -3   11.07    3.21
   3 -10  -3    7.04    1.32
   3 -10  -3    5.46    0.96
  -3  10   3    4.24    2.23
   3 -10  -3    5.12    0.91
   3 -10  -3    9.01    1.54
   3 -10  -2    6.70    1.01
  -3  10   2    4.17    2.15
   3 -10  -2    4.62    1.05
   3 -10  -2    8.31    1.11
   3 -10  -2    3.73    1.73
   3 -10  -2    8.19    3.09
   3 -10  -2    8.58    1.32
   3 -10  -2    7.10    1.52
   3 -10  -2    6.55    1.08
   3 -10  -1  129.06    5.48
   3 -10  -1   99.10    6.38
   3 -10  -1  112.21    5.38
  -3  10   1   77.47    6.12
   3 -10  -1  122.73    5.45
   3 -10  -1   92.65    6.27
   3 -10  -1  119.86    5.55
   3 -10  -1  120.05    5.42
   3 -10  -1  109.76    5.38
   3 -10  -1  115.98    5.39
   3 -10  -1  124.90    7.05
   3 -10   0    1.40    1.30
   3 -10   0    2.58    1.01
   3 -10   0    1.24    1.10
   3 -10   0   -0.34    1.71
   3 -10   0   -1.19    3.05
   3 -10   0    1.18    1.89
   3 -10   0    1.63    1.13
   3 -10   0    0.65    0.94
   3 -10   0    1.52    1.05
   3 -10   0    1.61    1.39
   3 -10   1    9.98    1.42
   3 -10   1   10.56    1.37
   3 -10   1   10.02    1.25
   3 -10   1   10.41    1.30
   3 -10   1   10.02    2.18
   3 -10   1   12.58    3.23
   3 -10   1   10.23    2.28
   3 -10   1   11.69    1.27
   3 -10   1   11.82    1.29
   3 -10   1   10.79    1.23
   3 -10   1   10.79    1.48
   3 -10   2    7.50    1.41
   3 -10   2    8.85    1.76
   3 -10   2    8.08    1.13
   3 -10   2    9.21    2.23
   3 -10   2    7.16    1.29
   3 -10   2    7.44    2.09
   3 -10   2    8.30    1.20
   3 -10   3  143.58    6.59
   3 -10   3  138.26    6.56
   3 -10   3  140.56    7.76
   3 -10   3  146.74    6.77
   3 -10   3  138.36    6.57
   3 -10   3  142.79    6.63
   3 -10   3  142.68    6.55
   3 -10   4   89.51    4.30
   3 -10   4   89.87    4.60
   3 -10   4   82.07    5.32
   3 -10   4   89.36    4.33
   3 -10   4   87.24    4.41
   3 -10   4   89.17    4.29
   3 -10   5   15.98    1.41
   3 -10   5   13.89    2.36
   3 -10   5   18.28    1.53
   3 -10   5   15.22    1.47
   3 -10   5   18.03    1.51
   3 -10   5   18.57    2.16
   3 -10   5   16.88    1.50
   3 -10   5   19.17    1.81
   3 -10   5   11.51    2.39
   3 -10   6  191.26    9.27
   3 -10   6  206.87    9.26
   3 -10   6  174.93   10.27
   3 -10   6  209.87    9.32
   3 -10   6  201.33    9.27
   3 -10   6  209.92    9.42
   3 -10   6  216.33    9.45
   3 -10   6  200.43    9.33
   3 -10   6  219.28    9.35
   3 -10   6  184.80   10.38
   3 -10   7   16.05    1.43
   3 -10   7   13.99    1.43
   3 -10   7   14.25    2.12
   3 -10   7   13.41    1.45
   3 -10   7   11.54    2.30
   3 -10   7   11.40    1.39
   3 -10   7   12.86    1.39
   3 -10   7   18.80    1.96
   3 -10   7   14.10    1.73
   3 -10   7   13.19    2.47
   3 -10   8   10.24    1.22
   3 -10   8   10.32    1.28
   3 -10   8   10.26    1.25
   3 -10   8    9.00    1.29
   3 -10   8    4.85    2.01
   3 -10   8    9.32    1.28
   3 -10   8   11.89    2.02
   3 -10   8   10.49    1.81
   3 -10   8   10.36    1.59
   3 -10   8    9.40    2.22
   3 -10   9  165.76    6.97
   3 -10   9  144.04    6.80
   3 -10   9  165.78    7.06
   3 -10   9  145.96    6.79
   3 -10   9  156.32    7.01
   3 -10   9  131.81    6.77
   3 -10   9  144.83    6.82
   3 -10   9  145.87    6.83
   3 -10  10   59.99    3.18
   3 -10  10   54.45    3.25
   3 -10  10   52.32    2.85
   3 -10  10   57.69    3.12
   3 -10  11   24.71    1.96
   3 -10  11   25.31    2.15
   3 -10  11   21.61    1.55
   3 -10  11   23.00    1.91
   3 -10  12    2.55    1.34
   3 -10  12   -0.24    1.59
   3 -10  12    1.28    0.89
   3 -10  12    1.73    1.38
   3 -10  13    4.47    1.17
   3 -10  13    2.79    1.49
   3 -10  13    1.78    1.30
   3 -10  14   25.70    1.70
   3 -10  14   21.25    1.61
   3 -10  15    9.33    1.04
   3 -10  15    8.59    0.98
   3  -9  -9    9.82    1.18
   3  -9  -9    7.80    1.03
   3  -9  -9    8.94    1.01
   3  -9  -8  102.51    5.10
   3  -9  -8  101.63    5.14
   3  -9  -7  102.10    4.85
   3  -9  -7  113.51    4.91
   3  -9  -6  209.18    9.02
   3  -9  -6  186.29    8.96
   3  -9  -5   21.84    1.89
   3  -9  -5   22.51    3.54
   3  -9  -5   18.46    1.83
   3  -9  -4    5.78    1.39
   3  -9  -4    5.90    1.54
   3  -9  -4    6.76    1.53
   3  -9  -4    4.19    3.11
   3  -9  -3    2.70    0.86
   3  -9  -3    2.96    1.44
   3  -9  -3    2.58    1.24
   3  -9  -3    1.56    1.57
   3  -9  -3    2.81    0.96
   3  -9  -3    1.88    3.00
   3  -9  -2  127.10    6.09
   3  -9  -2  137.00    6.10
   3  -9  -2  136.96    6.12
   3  -9  -2  117.87    7.08
   3  -9  -2  127.94    6.07
   3  -9  -2  131.45    6.12
   3  -9  -2  141.72    6.19
   3  -9  -2  143.06    7.63
   3  -9  -1   45.15    2.48
  -3   9   1   37.39    3.36
   3  -9  -1   37.86    3.30
   3  -9  -1   39.38    2.27
   3  -9  -1   40.42    2.33
   3  -9  -1   30.66    3.11
   3  -9  -1   40.77    2.52
   3  -9  -1   39.77    2.33
   3  -9  -1   45.88    2.31
   3  -9  -1   45.27    2.35
   3  -9  -1   45.76    4.13
   3  -9   0    4.92    1.23
   3  -9   0    4.22    1.03
  -3   9   0    2.71    1.88
   3  -9   0    5.24    1.17
   3  -9   0    6.48    1.94
   3  -9   0    7.62    1.26
   3  -9   0    5.46    1.08
   3  -9   0    3.31    1.74
   3  -9   0    4.90    1.01
   3  -9   0    3.49    1.35
   3  -9   0    4.76    1.38
   3  -9   0    3.65    2.96
   3  -9   0    5.93    1.94
   3  -9   0    5.54    0.99
   3  -9   1   22.05    1.59
   3  -9   1   24.73    1.66
   3  -9   1   23.25    3.39
   3  -9   1   25.34    1.74
   3  -9   1   22.74    1.62
   3  -9   1   17.94    2.41
   3  -9   1   21.36    1.78
   3  -9   1   24.20    2.60
   3  -9   1   23.18    1.59
   3  -9   1   22.87    1.53
   3  -9   1   21.95    1.74
   3  -9   1   23.31    1.95
   3  -9   1   22.49    1.59
  -3   9  -1   15.47    2.25
   3  -9   2    4.62    1.36
   3  -9   2    5.22    1.30
   3  -9   2    4.38    1.83
   3  -9   2    5.97    1.16
   3  -9   2    4.72    1.58
   3  -9   2    5.23    1.01
   3  -9   2    5.03    0.97
   3  -9   3   25.62    1.71
   3  -9   3   30.20    2.73
   3  -9   3   28.84    2.81
   3  -9   3   22.19    1.69
   3  -9   3   22.96    1.65
   3  -9   3   27.41    1.66
   3  -9   3   22.74    1.86
   3  -9   3   22.20    1.75
   3  -9   3   23.82    2.06
   3  -9   3   29.15    1.80
   3  -9   4   91.90    5.48
   3  -9   4   96.67    4.71
   3  -9   4   92.42    4.46
   3  -9   4   95.93    4.55
   3  -9   4   92.68    4.47
   3  -9   4   95.98    4.53
   3  -9   4   91.67    4.56
   3  -9   5   24.92    1.66
   3  -9   5   23.53    1.64
   3  -9   5   26.84    1.70
   3  -9   5   26.18    2.62
   3  -9   5   25.06    2.64
   3  -9   5   22.33    1.89
   3  -9   5   25.20    1.76
   3  -9   5   26.80    1.65
   3  -9   5   25.19    2.19
   3  -9   5   23.33    1.69
   3  -9   6   70.32    3.71
   3  -9   6   73.01    3.56
   3  -9   6   72.39    3.51
   3  -9   6   70.98    3.52
   3  -9   6   69.83    3.57
   3  -9   6   69.64    4.56
   3  -9   6   70.43    4.65
   3  -9   6   71.89    3.51
   3  -9   6   73.42    3.63
   3  -9   6   69.06    3.80
   3  -9   6   68.32    3.64
   3  -9   7  218.89    9.74
   3  -9   7  210.69   10.73
   3  -9   7  213.96    9.76
   3  -9   7  209.28    9.81
   3  -9   7  219.07    9.71
   3  -9   7  206.52    9.72
   3  -9   7  217.66    9.68
  -3   9  -7  199.93   10.37
   3  -9   7  203.90   10.75
   3  -9   7  227.03    9.72
   3  -9   7  215.46    9.81
   3  -9   8  463.51   20.52
   3  -9   8  490.43   20.58
   3  -9   8  495.88   20.60
   3  -9   8  457.25   20.52
   3  -9   8  455.25   20.49
   3  -9   8  496.10   20.50
   3  -9   8  367.77   21.27
  -3   9  -8  503.29   21.33
   3  -9   8  433.44   20.48
   3  -9   8  390.85   21.37
   3  -9   8  475.15   20.61
   3  -9   9   11.39    1.60
   3  -9   9    6.89    1.03
   3  -9   9    7.59    1.08
   3  -9   9    8.96    1.67
   3  -9   9    9.80    1.88
  -3   9  -9    7.60    2.47
   3  -9  10    0.43    1.50
   3  -9  10   -1.27    1.77
   3  -9  10   -0.92    1.48
   3  -9  11    7.59    1.56
   3  -9  11    6.84    1.83
   3  -9  11    6.54    1.60
   3  -9  12    5.83    1.45
   3  -9  12    4.14    1.71
   3  -9  12    3.55    1.53
   3  -9  13    5.47    1.30
   3  -9  13    6.37    1.58
   3  -9  13    7.97    1.50
   3  -9  14    6.43    1.41
   3  -9  14    4.48    1.28
   3  -9  15   10.09    1.20
   3  -9  15    7.60    1.10
   3  -8 -11   17.03    1.16
   3  -8  -9   47.76    2.23
   3  -8  -9   31.13    2.14
   3  -8  -8    5.51    1.28
   3  -8  -8    2.96    1.28
   3  -8  -7    2.24    1.35
   3  -8  -7    1.40    1.34
   3  -8  -6   21.04    1.78
   3  -8  -6   21.97    1.84
   3  -8  -5   80.19    3.84
   3  -8  -5   78.27    5.44
   3  -8  -4    2.98    2.99
   3  -8  -4    3.88    1.36
  -3   8   4    2.39    2.30
   3  -8  -3  265.56   13.76
   3  -8  -3  307.61   12.94
   3  -8  -3  302.05   13.03
   3  -8  -3  293.23   12.96
   3  -8  -3  280.88   13.79
   3  -8  -3  285.38   13.00
  -3   8   3  265.39   13.85
   3  -8  -3  279.74   12.95
   3  -8  -3  302.67   14.18
   3  -8  -2    6.77    1.20
   3  -8  -2    7.30    1.40
   3  -8  -2    5.79    2.83
   3  -8  -2    6.63    0.96
   3  -8  -2    4.75    1.02
   3  -8  -2    4.11    1.64
   3  -8  -2    5.32    0.99
  -3   8   2    2.90    1.93
   3  -8  -2    5.02    1.74
   3  -8  -2    8.17    1.14
   3  -8  -2    4.24    0.94
   3  -8  -1   45.54    2.39
  -3   8   1   44.90    3.19
   3  -8  -1   49.16    2.83
   3  -8  -1   44.38    2.51
   3  -8  -1   42.10    2.42
   3  -8  -1   42.96    2.34
   3  -8  -1   41.04    2.39
   3  -8  -1   39.18    3.16
   3  -8  -1   46.39    2.51
   3  -8  -1   51.61    3.97
   3  -8  -1   44.68    2.36
   3  -8  -1   46.14    2.36
   3  -8  -1   46.46    3.34
   3  -8   0    4.34    1.02
   3  -8   0    5.19    1.70
   3  -8   0    4.79    1.39
   3  -8   0    2.93    1.25
   3  -8   0    4.69    0.91
   3  -8   0    3.93    1.21
   3  -8   0    3.99    1.02
   3  -8   0    4.18    0.95
   3  -8   0    5.78    2.91
   3  -8   0    4.64    0.94
   3  -8   0    4.04    1.68
   3  -8   0    2.89    1.64
   3  -8   0    3.48    1.08
   3  -8   0    3.87    0.91
   3  -8   1   34.82    2.03
   3  -8   1   33.84    2.12
   3  -8   1   38.27    2.06
   3  -8   1   34.01    2.00
   3  -8   1   35.99    2.81
   3  -8   1   40.78    3.62
   3  -8   1   42.46    3.01
  -3   8  -1   30.61    2.82
   3  -8   1   32.35    1.97
   3  -8   1   36.50    2.05
   3  -8   1   35.13    1.96
   3  -8   1   37.63    1.98
   3  -8   1   34.91    2.12
   3  -8   1   34.44    2.26
   3  -8   1   35.86    1.94
   3  -8   2   39.82    2.11
   3  -8   2   37.24    2.20
   3  -8   2   38.75    2.23
   3  -8   2   38.60    2.05
   3  -8   2   38.97    2.06
   3  -8   2   42.82    3.65
   3  -8   2   39.92    2.99
   3  -8   2   36.36    2.35
   3  -8   3   17.81    2.01
   3  -8   3   14.39    1.23
   3  -8   3   11.98    1.20
   3  -8   3   10.36    1.30
   3  -8   3   13.36    1.40
   3  -8   3   13.27    1.60
   3  -8   3   14.91    1.27
   3  -8   3   12.64    1.12
   3  -8   3   11.92    1.17
   3  -8   4   47.89    2.38
   3  -8   4   41.89    2.28
   3  -8   4   42.42    2.30
   3  -8   4   48.19    2.42
   3  -8   4   40.59    2.32
   3  -8   4   40.90    3.17
   3  -8   4   41.22    2.26
   3  -8   4   42.48    2.30
   3  -8   4   41.05    2.40
   3  -8   4   47.82    3.37
  -3   8  -4   34.71    2.92
   3  -8   5   30.69    2.07
   3  -8   5   30.13    1.74
   3  -8   5   30.07    2.19
   3  -8   5   29.21    1.80
   3  -8   5   31.08    1.89
   3  -8   5   31.02    1.81
   3  -8   5   28.88    2.65
   3  -8   5   29.19    1.78
   3  -8   5   29.66    1.79
   3  -8   5   30.33    2.75
  -3   8  -5   24.67    2.51
   3  -8   5   30.07    1.97
   3  -8   6   62.08    3.18
   3  -8   6   57.57    3.30
   3  -8   6   58.03    3.05
   3  -8   6   62.69    3.25
   3  -8   6   60.59    3.05
   3  -8   6   64.04    3.14
   3  -8   6   65.28    3.12
   3  -8   6   62.08    4.00
  -3   8  -6   56.15    3.69
   3  -8   6   64.48    4.11
   3  -8   6   61.15    3.06
   3  -8   6   61.46    3.03
  -3   8  -6   56.57    3.85
   3  -8   7  263.29   11.99
   3  -8   7  258.23   10.96
   3  -8   7  235.45   11.01
   3  -8   7  251.45   10.98
  -3   8  -7  224.07   11.57
   3  -8   7  235.18   11.00
   3  -8   7  249.49   11.89
   3  -8   7  232.36   11.00
   3  -8   7  229.14   11.02
   3  -8   7  255.28   10.97
   3  -8   7  255.19   10.95
   3  -8   8    2.53    1.68
   3  -8   8    2.14    1.69
   3  -8   8    0.69    0.86
   3  -8   8    2.98    1.42
   3  -8   8    3.64    1.38
   3  -8   8    0.38    1.55
  -3   8  -8    2.26    2.28
   3  -8   8    2.76    0.93
   3  -8   8    2.54    0.93
   3  -8   8    3.07    1.37
   3  -8   8    1.25    0.85
   3  -8   9  138.75    6.28
   3  -8   9  121.69    6.11
   3  -8   9  133.64    6.21
  -3   8  -9  140.74    7.16
   3  -8  10    6.56    1.81
   3  -8  10    7.09    1.59
   3  -8  10    7.00    1.53
  -3   8 -10    4.44    2.54
   3  -8  11  101.26    4.93
   3  -8  11   92.02    4.77
   3  -8  11  103.47    4.80
   3  -8  12   21.41    1.77
   3  -8  12   15.61    2.06
   3  -8  12   18.21    1.90
   3  -8  13   20.95    2.02
   3  -8  13   23.40    1.97
   3  -8  14   21.94    1.85
   3  -8  14   23.11    1.89
   3  -8  14   24.22    1.85
   3  -8  15    0.75    1.20
   3  -8  15    1.64    1.11
   3  -8  16    5.90    0.86
   3  -7 -12    0.81    0.70
   3  -7 -11   25.56    1.65
   3  -7 -10   99.07    4.71
   3  -7 -10   98.00    4.63
   3  -7  -9   18.14    1.56
   3  -7  -9   16.66    1.75
   3  -7  -9   17.78    1.54
   3  -7  -8  108.83    5.28
   3  -7  -8  112.78    5.29
   3  -7  -7   29.90    2.00
   3  -7  -7   30.46    2.03
  -3   7   7   23.48    2.99
  -3   7   7   19.48    3.21
   3  -7  -6    0.51    1.25
  -3   7   6   -1.10    2.41
  -3   7   6   -0.33    2.02
   3  -7  -6    1.37    1.35
  -3   7   5   27.46    3.27
   3  -7  -5   33.33    2.10
  -3   7   4  107.04    6.03
  -3   7   4   83.98    5.58
   3  -7  -4  120.14    6.36
   3  -7  -4   75.78    5.32
   3  -7  -4  119.25    4.96
   3  -7  -3  174.65    8.39
   3  -7  -3  207.47    8.50
   3  -7  -3  181.21    8.38
   3  -7  -3  172.03    9.14
   3  -7  -3  173.40    8.40
   3  -7  -3  232.04    9.74
   3  -7  -3  204.23    8.43
  -3   7   3  162.78    9.01
  -3   7   3  191.81    9.38
   3  -7  -3  188.40    9.20
   3  -7  -2   23.00    3.06
   3  -7  -2   17.51    1.59
   3  -7  -2   18.00    1.31
   3  -7  -2   15.06    1.23
   3  -7  -2   18.21    1.31
   3  -7  -2   18.36    2.09
  -3   7   2   19.25    2.31
   3  -7  -2   17.81    1.38
   3  -7  -2   16.87    2.07
   3  -7  -2   17.93    1.26
   3  -7  -2   14.97    1.22
   3  -7  -1   39.02    2.42
   3  -7  -1   37.89    2.03
   3  -7  -1   42.06    2.91
   3  -7  -1   35.79    2.19
   3  -7  -1   37.03    1.96
  -3   7   1   40.38    2.80
   3  -7  -1   36.57    2.03
   3  -7  -1   44.89    3.62
   3  -7  -1   35.32    2.03
   3  -7  -1   37.85    1.99
   3  -7  -1   33.95    1.95
   3  -7  -1   40.92    2.85
   3  -7  -1   33.99    2.05
   3  -7  -1   35.44    2.02
   3  -7   0    8.00    1.01
   3  -7   0    8.69    1.67
   3  -7   0    6.18    0.92
   3  -7   0    7.62    2.65
   3  -7   0    6.06    1.61
   3  -7   0    7.41    1.57
   3  -7   0    8.50    0.92
   3  -7   0    7.50    0.87
  -3   7   0    6.79    1.60
   3  -7   0    8.00    0.97
   3  -7   0    6.41    1.17
   3  -7   0    7.58    0.91
   3  -7   1    2.40    2.55
   3  -7   1    0.96    0.84
   3  -7   1    1.37    1.52
   3  -7   1    0.98    0.75
  -3   7  -2  280.98   13.78
   3  -7   2  312.11   14.09
   3  -7   2  321.38   14.10
   3  -7   3   63.86    3.82
   3  -7   3   61.62    3.02
   3  -7   3   62.88    3.06
  -3   7  -4   71.01    4.35
   3  -7   4   85.10    3.85
   3  -7   4   88.82    4.68
   3  -7   4   79.93    3.87
   3  -7   4   83.42    4.71
   3  -7   5    4.44    1.26
  -3   7  -5    5.03    1.64
   3  -7   5    5.88    1.62
   3  -7   5    4.76    0.88
   3  -7   5    6.73    1.01
   3  -7   5    4.83    0.87
   3  -7   5    7.24    0.96
   3  -7   5    3.85    0.86
   3  -7   5    6.32    0.92
   3  -7   5    8.75    1.72
   3  -7   6    1.26    0.75
   3  -7   6    2.09    0.88
   3  -7   6    0.35    1.43
   3  -7   6   -0.24    1.42
   3  -7   6    0.63    0.91
   3  -7   6    1.11    0.75
   3  -7   6    0.18    1.19
   3  -7   6    0.91    1.27
  -3   7  -6    0.51    1.62
   3  -7   6    2.45    1.18
  -3   7  -6   -0.45    1.87
   3  -7   6    1.34    0.82
   3  -7   6    0.74    0.81
   3  -7   6    0.91    1.52
   3  -7   7   14.11    1.52
   3  -7   7   15.18    1.26
   3  -7   7   14.82    1.59
   3  -7   7   12.77    1.96
  -3   7  -7   13.19    2.02
   3  -7   7   14.51    1.14
  -3   7  -7   16.21    2.35
   3  -7   7   14.77    2.01
   3  -7   7   14.27    1.21
   3  -7   7   13.03    1.16
   3  -7   7   11.84    1.11
   3  -7   7   15.84    1.72
   3  -7   8   22.00    2.25
   3  -7   8   22.68    2.05
   3  -7   8   25.29    1.89
  -3   7  -8   24.37    2.48
  -3   7  -8   25.87    2.78
   3  -7   8   22.79    2.28
   3  -7   8   22.34    1.82
   3  -7   9  183.15    8.36
   3  -7   9  177.21    8.26
  -3   7  -9  189.23    8.95
   3  -7   9  176.86    8.30
  -3   7  -9  193.12    9.21
   3  -7  10  105.30    5.16
   3  -7  10  105.73    5.05
   3  -7  10  100.32    5.06
  -3   7 -10  109.75    6.15
   3  -7  11   19.31    2.16
   3  -7  11   22.53    1.79
   3  -7  11   17.17    2.00
  -3   7 -11   15.99    3.08
   3  -7  12   44.00    2.92
   3  -7  12   41.75    2.82
   3  -7  12   49.39    2.66
   3  -7  13    2.67    1.73
   3  -7  13    3.63    1.69
   3  -7  14    2.30    1.57
   3  -7  14    4.13    1.59
   3  -7  15   27.30    1.90
   3  -7  15   26.72    1.91
   3  -7  16    2.27    0.91
   3  -7  16    3.32    0.95
   3  -6 -12   10.00    1.13
   3  -6 -11    3.78    1.26
   3  -6 -10    2.82    1.21
  -3   6  10    3.18    1.10
   3  -6  -9    8.71    1.40
   3  -6  -9    7.22    1.33
  -3   6   9    6.94    1.26
  -3   6   8    7.39    2.52
   3  -6  -8   11.41    1.50
  -3   6   8   12.38    1.36
  -3   6   8   10.76    2.79
   3  -6  -8   14.15    1.53
  -3   6   7    6.32    2.28
   3  -6  -7    7.62    1.40
   3  -6  -7    7.32    1.37
  -3   6   7    6.82    2.60
  -3   6   7    7.88    1.20
   3  -6  -6   83.98    3.92
   3  -6  -6   80.08    3.85
  -3   6   6   78.79    5.15
  -3   6   6   76.87    4.96
  -3   6   5   14.24    2.32
   3  -6  -5   12.87    1.45
   3  -6  -5   16.29    1.38
   3  -6  -5   12.18    2.09
  -3   6   5   12.40    2.50
   3  -6  -4   -0.83    2.58
   3  -6  -4    0.66    1.07
  -3   6   4   -0.89    2.00
   3  -6  -4   -0.83    1.31
  -3   6   4    1.46    1.71
   3  -6  -4   -1.03    1.59
   3  -6  -4   -0.43    1.30
   3  -6  -3   16.91    2.81
   3  -6  -3   12.87    1.28
   3  -6  -3   15.88    1.89
   3  -6  -3   11.30    1.00
  -3   6   3   16.65    2.29
  -3   6   3   14.36    1.88
   3  -6  -3   11.65    1.75
   3  -6  -3   13.64    1.08
   3  -6  -3   10.49    1.73
   3  -6  -2    2.52    2.39
   3  -6  -2    1.30    1.32
   3  -6  -2    1.06    1.43
   3  -6  -2    0.68    0.70
  -3   6   2    0.46    1.67
  -3   6   2    0.42    1.34
   3  -6  -2    1.17    1.32
   3  -6  -2    0.20    0.77
   3  -6  -1  350.86   14.31
   3  -6  -1  334.02   14.18
   3  -6  -1  299.50   13.42
  -3   6   1  324.94   14.06
   3  -6  -1  314.81   14.12
  -3   6   1  304.81   13.78
   3  -6  -1  288.81   13.44
   3  -6  -1  291.30   13.61
   3  -6   0   74.11    3.62
  -3   6   0   84.90    4.19
   3  -6   0   84.26    4.78
   3  -6   0   87.80    4.42
   3  -6   0   79.68    4.45
   3  -6   0   73.86    3.60
   3  -6   0   73.69    4.29
   3  -6   1    5.79    1.56
   3  -6   1    7.18    2.49
  -3   6  -1    5.66    1.33
   3  -6   2   57.30    3.34
   3  -6   2   50.95    2.60
  -3   6  -2   57.15    3.10
   3  -6   2   55.77    3.29
   3  -6   2   50.53    2.58
   3  -6   2   60.85    3.45
   3  -6   2   57.86    3.65
   3  -6   3    1.49    0.65
   3  -6   3    2.50    1.60
   3  -6   3    1.73    0.73
   3  -6   3    2.11    1.34
   3  -6   4  280.96   12.03
   3  -6   4  251.10   11.32
   3  -6   4  274.08   12.00
  -3   6  -4  252.30   11.62
   3  -6   4  276.57   12.14
   3  -6   4  247.21   11.31
   3  -6   5   81.29    4.42
   3  -6   5   76.20    3.74
   3  -6   5   79.49    3.82
  -3   6  -5   84.81    4.21
   3  -6   5   84.50    4.50
   3  -6   5   78.16    3.72
  -3   6  -5   85.95    4.34
   3  -6   6  326.54   15.73
  -3   6  -6  376.75   16.30
   3  -6   6  365.66   15.75
  -3   6  -6  355.97   16.15
   3  -6   6  343.94   16.39
   3  -6   6  344.21   15.72
   3  -6   6  345.13   16.36
   3  -6   6  391.18   15.82
   3  -6   6  372.33   15.80
   3  -6   7   69.42    3.54
  -3   6  -7   84.25    4.50
   3  -6   7   72.70    4.26
   3  -6   7   67.74    3.51
   3  -6   7   68.61    4.19
   3  -6   7   83.17    3.75
  -3   6  -7   72.38    4.22
   3  -6   7   87.52    3.82
   3  -6   7   78.65    3.71
   3  -6   8    2.35    1.52
  -3   6  -8    1.67    2.19
   3  -6   8    2.00    1.48
   3  -6   8    2.34    1.25
   3  -6   8    1.59    1.34
  -3   6  -8    1.33    1.75
   3  -6   9   16.75    1.86
  -3   6  -9   13.99    2.28
   3  -6   9   16.31    1.88
  -3   6  -9   16.27    2.76
   3  -6   9   15.77    1.59
   3  -6  10   53.63    3.01
  -3   6 -10   49.64    3.69
  -3   6 -10   47.40    4.04
   3  -6  10   46.15    3.08
   3  -6  10   52.38    2.85
  -3   6 -11   42.80    3.81
   3  -6  11   41.99    2.83
   3  -6  11   41.42    2.74
   3  -6  11   41.32    2.51
   3  -6  12    2.41    1.34
   3  -6  12    1.83    1.81
   3  -6  12    1.25    1.87
  -3   6 -12   -0.30    2.49
   3  -6  13   34.30    2.61
   3  -6  13   39.25    2.63
   3  -6  14   26.78    2.23
   3  -6  14   32.02    2.27
   3  -6  15   23.58    1.92
   3  -6  15   29.14    2.00
   3  -6  16    6.36    1.09
   3  -6  16    8.85    1.21
   3  -6  16    5.57    1.03
   3  -5 -13    5.96    0.93
  -3   5  12   41.81    2.24
   3  -5 -12   40.13    2.29
   3  -5 -11    2.46    1.09
  -3   5  11    2.54    1.17
   3  -5 -10    5.38    1.28
  -3   5  10    7.29    1.32
  -3   5   9    1.53    1.28
  -3   5   9   -1.64    2.60
   3  -5  -9    0.97    1.18
  -3   5   9   -1.86    2.31
   3  -5  -9    0.22    1.25
   3  -5  -9    1.49    3.01
   3  -5  -8    3.56    1.25
  -3   5   8    0.13    2.50
  -3   5   8    4.27    1.25
   3  -5  -8    3.49    1.25
  -3   5   8    0.75    2.28
   3  -5  -7   28.16    1.79
  -3   5   7   25.26    3.03
  -3   5   7   26.99    3.37
  -3   5   7   19.95    1.73
   3  -5  -7   24.12    1.76
   3  -5  -6    7.11    1.18
   3  -5  -6    6.27    1.20
  -3   5   6    7.04    2.09
  -3   5   6    6.93    1.11
  -3   5   6    9.06    2.45
   3  -5  -5   16.22    1.35
  -3   5   5   16.55    2.33
  -3   5   5   17.73    2.62
  -3   5   5   18.66    1.30
   3  -5  -5   16.77    1.40
   3  -5  -4    1.81    1.18
   3  -5  -4    2.13    2.44
   3  -5  -4    3.57    1.00
  -3   5   4    3.02    1.67
   3  -5  -4    3.25    0.91
   3  -5  -4    3.06    1.30
  -3   5   4    3.87    1.94
   3  -5  -3   25.89    2.10
   3  -5  -3   19.46    1.26
  -3   5   3   23.65    2.35
   3  -5  -3   20.20    1.98
  -3   5   3   22.18    2.15
   3  -5  -3   28.47    2.84
   3  -5  -3   20.15    1.31
   3  -5  -2    2.79    2.28
   3  -5  -2    2.28    0.70
   3  -5  -2    3.96    1.45
   3  -5  -2    2.91    1.37
   3  -5  -2    2.05    1.33
   3  -5  -2    3.13    1.43
  -3   5   2    3.33    1.42
   3  -5  -2    3.14    0.78
  -3   5   2    3.40    1.70
  -3   5   1    2.64    1.60
   3  -5  -1    1.93    1.12
   3  -5  -1    1.20    1.26
   3  -5  -1    2.14    2.32
   3  -5  -1    0.67    1.35
  -3   5   1    3.72    1.26
   3  -5  -1    3.03    1.41
   3  -5  -1    2.44    1.48
   3  -5   0   69.66    3.88
  -3   5   0   70.53    3.79
   3  -5   0   69.70    4.26
   3  -5   0   71.36    4.01
  -3   5   0   71.19    3.52
   3  -5   0   70.57    3.98
   3  -5   0   65.02    3.90
  -3   5  -1  328.92   15.25
   3  -5   1  359.87   15.71
  -3   5  -1  347.94   15.40
   3  -5   1  360.39   15.78
   3  -5   1  365.08   15.81
   3  -5   2  227.75   10.09
   3  -5   2  253.62   10.30
   3  -5   2  241.59   10.16
   3  -5   3   23.99    2.02
   3  -5   3   21.81    2.03
   3  -5   3   22.39    2.00
   3  -5   3   18.78    1.89
  -3   5  -3   16.45    1.73
  -3   5  -4  409.53   18.55
  -3   5  -4  393.58   18.60
   3  -5   4  434.21   18.97
   3  -5   4  432.71   18.88
   3  -5   4  427.46   18.88
   3  -5   4  433.39   18.91
   3  -5   5  364.96   15.49
   3  -5   5  336.25   14.78
   3  -5   5  360.85   15.39
  -3   5  -5  330.52   15.08
   3  -5   5  328.18   14.79
  -3   5  -5  309.08   15.14
   3  -5   5  364.59   15.38
   3  -5   6   29.20    1.58
   3  -5   6   25.83    1.54
   3  -5   6   31.89    2.29
   3  -5   6   29.08    1.91
  -3   5  -6   27.36    2.54
  -3   5  -6   32.78    2.30
   3  -5   6   28.77    2.24
   3  -5   7   34.57    2.43
   3  -5   7   37.25    2.54
   3  -5   7   34.97    2.06
  -3   5  -7   34.11    2.67
  -3   5  -7   31.85    2.92
   3  -5   7   32.95    2.20
   3  -5   7   36.42    2.21
  -3   5  -8   37.38    3.06
   3  -5   8   38.36    2.28
   3  -5   8   39.58    2.45
  -3   5  -9    1.31    1.92
   3  -5   9    1.27    1.57
   3  -5   9    1.32    1.24
  -3   5  -9    0.72    2.36
  -3   5 -10    4.65    2.17
  -3   5 -10    7.32    2.79
   3  -5  10    8.53    1.17
   3  -5  10    5.72    1.42
   3  -5  10    9.87    1.83
  -3   5 -11   25.52    2.92
  -3   5 -11   24.15    3.28
   3  -5  11   25.64    1.83
   3  -5  11   31.06    2.40
   3  -5  11   28.11    1.99
   3  -5  12    3.92    1.34
   3  -5  12    4.77    1.97
   3  -5  12    3.57    1.21
  -3   5 -12    3.54    2.65
   3  -5  12    3.53    1.94
   3  -5  13  155.53    6.29
   3  -5  13  154.44    6.28
   3  -5  14  132.19    6.29
   3  -5  14  132.29    6.31
   3  -5  15    9.77    1.58
   3  -5  15   10.87    1.64
   3  -5  16    8.34    1.17
   3  -5  16    8.34    1.22
   3  -4 -13    7.89    1.10
  -3   4  13    4.28    1.08
  -3   4  12    2.57    1.21
   3  -4 -11   28.33    1.81
  -3   4  11   27.49    1.97
   3  -4 -10    7.45    3.14
  -3   4  10    9.97    2.80
   3  -4 -10   14.32    1.44
  -3   4  10   11.78    1.57
  -3   4   9   41.45    2.40
  -3   4   9   30.92    3.66
   3  -4  -9   30.19    4.03
   3  -4  -9   40.29    2.30
   3  -4  -8   11.70    1.38
   3  -4  -8    8.58    1.29
  -3   4   8   11.42    2.87
  -3   4   8    9.20    2.61
  -3   4   8   13.71    1.49
   3  -4  -7    1.91    1.91
   3  -4  -7    2.13    1.04
   3  -4  -7    1.47    1.04
  -3   4   7    3.80    2.18
  -3   4   7    2.95    1.15
  -3   4   7    4.19    2.47
   3  -4  -6   33.59    1.92
  -3   4   6   36.60    3.12
   3  -4  -6   32.81    1.92
  -3   4   6   31.76    1.95
  -3   4   6   38.46    3.32
   3  -4  -5    6.59    0.98
  -3   4   5    6.45    1.03
  -3   4   5    9.32    2.01
  -3   4   5    9.83    2.22
   3  -4  -4    2.52    1.17
   3  -4  -4    1.95    1.16
  -3   4   4    4.19    1.94
   3  -4  -4    2.12    1.26
   3  -4  -4    2.69    2.34
  -3   4   4    5.28    1.76
  -3   4   3  114.58    6.01
   3  -4  -3  127.69    6.02
   3  -4  -3  125.53    5.99
   3  -4  -3  125.44    5.94
  -3   4   3  107.92    5.66
   3  -4  -3  121.99    6.30
   3  -4  -3  131.47    5.99
  -3   4   2  721.46   32.64
   3  -4  -2  825.08   32.86
   3  -4  -2  771.81   32.78
   3  -4  -2  782.93   32.76
  -3   4   2  689.91   32.39
   3  -4  -2  705.49   32.72
   3  -4  -2  767.11   32.76
   3  -4  -1   62.19    3.50
   3  -4  -1   60.90    3.22
   3  -4  -1   69.33    3.71
   3  -4  -1   69.78    3.65
   3  -4  -1   68.12    3.95
   3  -4  -1   67.19    3.61
  -3   4   1   64.19    3.43
  -3   4   1   64.80    3.07
   3  -4   0   46.17    3.02
  -3   4   0   36.79    1.92
   3  -4   0   45.12    2.62
   3  -4   0   46.01    2.61
  -3   4   0   33.53    2.21
   3  -4   1  191.82    7.79
   3  -4   1  204.29    7.89
   3  -4   1  189.63    7.87
   3  -4   1  199.74    7.93
   3  -4   2    5.69    1.34
  -3   4  -2    1.26    0.84
   3  -4   2    6.07    1.91
   3  -4   2    6.35    1.35
  -3   4  -3  233.66   10.96
   3  -4   3  261.18   11.39
  -3   4  -3  237.71   11.05
   3  -4   3  247.53   11.28
   3  -4   3  248.42   11.30
   3  -4   3  261.12   11.32
  -3   4  -4  264.95   11.13
   3  -4   4  222.59   11.35
   3  -4   4  232.85   11.35
  -3   4  -4  257.58   11.23
   3  -4   4  239.79   11.33
   3  -4   4  246.42   11.36
  -3   4  -5   87.13    4.25
   3  -4   5   76.46    4.36
   3  -4   5   86.33    4.43
  -3   4  -5   81.44    4.40
   3  -4   5   85.01    4.36
   3  -4   5   78.40    4.35
   3  -4   6   18.18    1.82
   3  -4   6   21.39    1.71
   3  -4   6   20.96    1.93
   3  -4   6   24.12    1.98
  -3   4  -6   23.56    2.06
  -3   4  -6   24.00    2.35
  -3   4  -7   37.02    2.87
   3  -4   7   31.17    1.81
   3  -4   7   31.69    2.10
  -3   4  -7   37.93    2.60
  -3   4  -8   50.92    3.27
   3  -4   8   43.80    2.66
   3  -4   8   43.25    2.40
   3  -4   8   48.53    2.52
  -3   4  -9   15.17    2.32
  -3   4  -9   15.73    2.68
   3  -4   9   15.75    1.38
   3  -4   9   16.09    1.84
   3  -4   9   15.48    1.49
  -3   4 -10   -0.82    2.50
   3  -4  10    2.49    1.27
   3  -4  10    2.37    1.20
  -3   4 -10    1.67    2.00
  -3   4 -11    0.20    2.66
   3  -4  11    0.34    1.31
   3  -4  11    0.63    1.25
  -3   4 -11   -0.35    2.15
  -3   4 -12    4.15    2.67
   3  -4  12    4.25    1.37
   3  -4  12    3.10    1.33
   3  -4  13   34.79    2.24
   3  -4  14   74.20    4.34
   3  -4  14  124.88    4.71
   3  -4  15   -0.18    0.94
   3  -4  15    3.70    1.51
   3  -4  16   11.08    1.26
   3  -3 -14    8.39    0.94
  -3   3  14    8.76    1.06
  -3   3  13    1.26    1.17
   3  -3 -13    1.73    1.13
  -3   3  13    2.55    1.37
  -3   3  12    3.13    1.59
  -3   3  12    3.03    1.32
  -3   3  11   99.65    4.86
  -3   3  10   -0.97    2.47
   3  -3 -10    1.06    1.13
  -3   3  10    2.46    2.68
   3  -3 -10   -1.15    3.24
  -3   3  10    1.38    1.41
   3  -3  -9   12.57    3.23
  -3   3   9   13.41    2.83
  -3   3   9   11.71    1.55
   3  -3  -9   11.85    1.32
   3  -3  -8  171.01    7.76
  -3   3   8  176.92    9.07
  -3   3   8  181.76    7.83
   3  -3  -7  361.99   16.93
   3  -3  -7  364.39   16.34
  -3   3   7  384.00   17.45
  -3   3   7  380.64   16.39
  -3   3   7  356.34   17.45
  -3   3   6   12.23    2.27
   3  -3  -6   12.37    1.09
  -3   3   6    9.99    1.20
  -3   3   6   10.24    2.30
   3  -3  -6   10.60    2.02
   3  -3  -5    4.68    1.06
  -3   3   5    5.49    2.06
   3  -3  -5    6.10    1.78
  -3   3   5    4.14    1.43
   3  -3  -4   30.81    3.08
   3  -3  -4   24.38    1.94
   3  -3  -4   27.21    1.95
  -3   3   4   31.27    2.63
   3  -3  -4   29.45    2.27
  -3   3   4   26.50    2.09
  -3   3   3  380.95   17.49
   3  -3  -3  412.79   17.47
   3  -3  -3  346.81   17.59
   3  -3  -3  391.11   17.66
   3  -3  -3  397.66   17.61
  -3   3   3  425.19   17.77
   3  -3  -3  458.49   17.89
   3  -3  -3  357.71   17.59
  -3   3   2  306.47   13.67
   3  -3  -2  294.69   13.90
   3  -3  -2  299.00   13.94
   3  -3  -2  305.94   13.89
  -3   3   2  329.17   13.89
   3  -3  -2  326.53   13.99
   3  -3  -2  290.86   13.86
   3  -3  -1   53.22    3.05
   3  -3  -1   56.77    3.11
   3  -3  -1   56.90    3.07
   3  -3  -1   51.38    3.34
  -3   3   1   53.51    2.71
   3  -3  -1   53.49    3.05
   3  -3   0    8.46    1.90
   3  -3   0    9.44    1.40
   3  -3   0    8.06    1.39
  -3   3   0    8.60    1.03
  -3   3  -1    2.11    0.77
   3  -3   1    1.45    1.23
   3  -3   1    1.28    1.23
   3  -3   1    1.38    1.13
   3  -3   1    1.75    1.63
   3  -3   1    2.20    1.13
  -3   3  -1   -0.59    0.92
  -3   3  -2    8.02    1.23
   3  -3   2    9.74    1.30
  -3   3  -2    7.60    0.94
   3  -3   2    8.78    1.45
   3  -3   3   99.99    4.35
   3  -3   3   97.44    4.40
  -3   3  -3   87.84    4.13
   3  -3   3   99.67    4.30
   3  -3   3   98.72    4.31
  -3   3  -3   96.45    3.97
  -3   3  -4  505.48   21.56
   3  -3   4  464.74   21.69
  -3   3  -4  528.58   21.68
   3  -3   4  443.79   21.73
   3  -3   4  501.10   21.74
   3  -3   4  470.92   21.72
  -3   3  -5   86.65    4.30
   3  -3   5   73.76    4.18
   3  -3   5   86.20    4.28
   3  -3   5   74.91    4.24
   3  -3   5   82.42    4.27
  -3   3  -6    3.32    2.08
  -3   3  -6    4.45    1.78
   3  -3   6    2.00    1.09
   3  -3   6    0.91    1.08
  -3   3  -7    0.40    1.64
  -3   3  -7    1.70    2.13
   3  -3   7    0.11    0.95
   3  -3   8    2.12    1.09
   3  -3   8    2.31    1.04
  -3   3  -8    1.67    2.30
   3  -3   8    0.29    1.43
  -3   3  -8    2.72    1.87
  -3   3  -9   13.16    2.34
  -3   3  -9   16.14    2.74
   3  -3   9    8.88    1.75
   3  -3   9   13.71    1.40
   3  -3   9   12.88    1.36
   3  -3  10    3.07    1.26
   3  -3  10    2.48    1.24
  -3   3 -10   -0.28    2.59
  -3   3 -10   -0.74    2.10
  -3   3 -11   62.89    5.01
   3  -3  11   73.78    3.58
   3  -3  11   71.97    3.61
  -3   3 -12   24.46    3.55
  -3   3 -12   22.61    3.15
   3  -3  13    1.65    2.01
   3  -3  13    0.73    1.41
   3  -3  14    8.36    1.88
   3  -3  14    5.64    1.40
   3  -3  15    5.05    1.56
   3  -3  15    7.50    1.54
   3  -3  15    3.53    1.12
   3  -3  16    2.22    1.09
   3  -3  16    3.77    1.05
  -3   2  14   21.35    1.69
  -3   2  14   20.36    1.56
  -3   2  13    3.30    1.57
  -3   2  13    1.74    1.28
   3  -2 -12    9.47    1.28
  -3   2  12   12.49    1.62
   3  -2 -11   18.20    3.56
  -3   2  11    9.69    2.87
   3  -2 -11   14.31    1.47
  -3   2  11   14.87    1.74
   3  -2 -10   30.68    3.89
  -3   2  10   24.20    3.34
  -3   2  10   32.20    2.00
   3  -2  -9    9.83    3.25
  -3   2   9    8.65    2.61
  -3   2   9    9.53    2.71
   3  -2  -9    7.81    1.32
   3  -2  -9    7.80    2.39
  -3   2   9   11.90    1.50
   3  -2  -9   11.33    1.18
   3  -2  -8  108.90    5.52
   3  -2  -8  122.15    5.52
   3  -2  -8  123.01    6.62
  -3   2   8  143.64    6.95
   3  -2  -8  108.68    6.29
  -3   2   8  130.77    5.63
  -3   2   7    1.40    1.09
   3  -2  -7    1.94    0.88
  -3   2   7    1.72    2.05
   3  -2  -7    0.63    1.99
  -3   2   7   -0.17    1.66
   3  -2  -7    0.69    1.81
   3  -2  -6  427.34   19.22
  -3   2   6  442.42   19.46
   3  -2  -6  403.75   19.00
  -3   2   6  436.18   19.35
  -3   2   5  212.10    9.45
   3  -2  -5  173.93    9.02
   3  -2  -5  195.82    9.02
  -3   2   5  215.96    9.59
   3  -2  -5  204.90    9.37
  -3   2   5  198.77    9.24
   3  -2  -5  207.87    9.19
  -3   2   4  318.31   15.02
  -3   2   4  337.25   15.13
   3  -2  -4  323.97   15.05
   3  -2  -4  359.36   15.07
  -3   2   4  299.55   15.27
   3  -2  -4  345.67   15.13
   3  -2  -4  344.54   15.37
   3  -2  -4  344.46   14.96
  -3   2   3   94.57    4.46
  -3   2   3   91.93    4.57
   3  -2  -3   93.23    4.64
   3  -2  -3   89.99    4.62
  -3   2   3   81.21    4.77
   3  -2  -3   97.41    4.69
   3  -2  -3  101.84    5.05
   3  -2  -3   96.58    4.48
   3  -2  -2    3.08    1.00
   3  -2  -2    4.44    1.16
   3  -2  -2    3.19    1.23
   3  -2  -2    2.40    1.25
   3  -2  -2    3.49    1.97
  -3   2   2    3.15    1.05
  -3   2   2    2.92    0.80
   3  -2  -1  236.80    9.83
   3  -2  -1  236.13    9.83
   3  -2  -1  234.57    9.81
   3  -2  -1  218.16    9.79
   3  -2  -1  252.42    9.86
   3  -2   0    2.08    1.56
   3  -2   0    4.19    1.36
   3  -2   0    3.86    1.19
  -3   2   0    4.20    0.96
  -3   2  -1    1.10    1.16
   3  -2   1    1.45    1.22
   3  -2   1    1.59    1.23
  -3   2  -1    0.42    0.78
   3  -2   1    0.01    0.75
   3  -2   1    1.63    1.06
   3  -2   2    5.35    1.16
  -3   2  -2    2.93    0.74
  -3   2  -2    3.84    1.27
   3  -2   2    5.34    1.27
   3  -2   2    4.50    1.30
   3  -2   2    3.29    0.86
   3  -2   2    3.61    1.18
  -3   2  -3   61.29    3.40
   3  -2   3   67.26    3.44
   3  -2   3   65.06    3.42
   3  -2   3   63.65    3.43
   3  -2   3   71.31    3.47
  -3   2  -3   64.71    3.19
  -3   2  -4    4.29    1.29
   3  -2   4    4.74    1.10
   3  -2   4    3.08    1.13
   3  -2   4    3.69    1.19
  -3   2  -4    6.15    1.74
  -3   2  -5    3.44    1.51
   3  -2   5    1.23    1.08
   3  -2   5    3.09    1.11
   3  -2   5    3.71    1.09
  -3   2  -5    2.93    1.95
  -3   2  -6   48.16    2.85
   3  -2   6   36.55    2.65
   3  -2   6   36.82    2.33
   3  -2   6   41.86    2.32
   3  -2   6   31.85    2.28
  -3   2  -6   51.13    3.28
  -3   2  -7    2.91    2.18
   3  -2   7    0.80    1.46
   3  -2   7    0.04    1.20
  -3   2  -7   -0.88    1.66
   3  -2   7    0.95    0.99
  -3   2  -8    9.97    2.14
   3  -2   8    8.28    1.02
   3  -2   8   10.77    1.58
   3  -2   8   10.91    1.23
   3  -2   8    7.28    1.77
  -3   2  -8   13.49    2.57
  -3   2  -9    7.21    2.29
   3  -2   9    6.51    1.29
   3  -2   9    7.79    1.68
   3  -2   9    9.78    1.97
  -3   2  -9    9.84    2.67
  -3   2 -10    6.32    2.43
  -3   2 -10    8.86    2.74
   3  -2  10    5.72    2.03
   3  -2  10    8.42    1.43
   3  -2  10    7.31    1.37
   3  -2  10    6.34    1.84
  -3   2 -11   28.13    3.27
  -3   2 -11   32.21    3.63
   3  -2  11   27.63    2.19
   3  -2  11   26.01    2.49
   3  -2  11   35.46    2.09
   3  -2  12  103.56    4.92
   3  -2  12  101.10    5.09
  -3   2 -12   97.02    6.24
   3  -2  13   79.56    4.20
   3  -2  13   86.60    4.38
   3  -2  14    2.96    1.74
   3  -2  14    1.16    1.36
   3  -2  15   12.48    1.67
   3  -2  15   16.15    1.60
   3  -2  15   14.04    1.38
   3  -2  16    0.41    0.95
  -3   1  15   73.37    3.60
  -3   1  15   75.62    3.57
  -3   1  14    2.19    1.19
  -3   1  14    1.40    1.48
  -3   1  13   42.48    2.44
  -3   1  13   41.79    2.61
   3  -1 -13   35.99    2.21
  -3   1  12    5.37    1.52
   3  -1 -12    4.34    1.32
   3  -1 -11    9.57    1.50
   3  -1 -11   11.53    3.51
  -3   1  11   13.53    1.68
  -3   1  11    8.29    2.82
  -3   1  11    9.29    2.63
   3  -1 -10    0.21    2.57
   3  -1 -10    2.30    1.25
  -3   1  10    4.08    2.61
   3  -1 -10    1.48    2.33
  -3   1  10    1.39    1.39
   3  -1 -10    2.59    3.12
  -3   1   9    2.36    1.28
   3  -1  -9   -0.36    2.19
  -3   1   9   -0.22    2.34
   3  -1  -9    1.52    3.01
   3  -1  -9    1.21    2.40
   3  -1  -8   31.18    3.04
   3  -1  -8   33.82    2.90
  -3   1   8   35.01    2.03
   3  -1  -7   43.43    3.41
   3  -1  -7   46.14    3.20
  -3   1   7   48.55    3.38
  -3   1   7   46.90    3.19
  -3   1   6  165.46    7.15
   3  -1  -6  149.95    6.88
   3  -1  -6  149.29    6.69
   3  -1  -6  115.28    6.28
  -3   1   6  163.58    7.07
  -3   1   6  128.24    6.77
  -3   1   5  281.99   13.18
  -3   1   5  301.47   13.41
   3  -1  -5  275.42   13.17
   3  -1  -5  292.04   12.98
   3  -1  -5  281.05   13.02
   3  -1  -5  288.58   12.95
  -3   1   5  308.96   13.32
  -3   1   4    3.43    1.18
  -3   1   4    4.90    1.36
  -3   1   4    2.67    1.62
   3  -1  -4    5.07    1.64
   3  -1  -4    4.57    1.08
   3  -1  -4    4.72    1.10
   3  -1  -4    6.27    1.45
  -3   1   3  521.17   22.16
  -3   1   3  522.92   22.23
   3  -1  -3  504.82   22.19
   3  -1  -3  484.91   22.11
   3  -1  -3  507.51   22.22
   3  -1  -3  508.01   22.22
   3  -1  -3  482.12   21.99
  -3   1   2   90.50    4.22
  -3   1   2   87.81    4.42
   3  -1  -2   98.85    4.47
   3  -1  -2   88.18    4.30
   3  -1  -2   97.72    4.51
   3  -1  -2   97.44    4.53
   3  -1  -2   86.22    4.11
   3  -1  -1   12.85    1.74
   3  -1  -1   11.29    1.01
   3  -1  -1   14.83    1.47
   3  -1  -1   13.15    1.50
  -3   1   1   11.38    1.24
  -3   1   1   10.79    0.94
   3  -1   0    0.77    1.16
   3  -1   0    1.45    1.01
   3  -1   0    1.01    1.26
  -3   1   0   -0.04    1.16
   3  -1   0    0.96    1.25
  -3   1  -1   32.55    1.90
   3  -1   1   31.86    1.96
  -3   1  -1   33.93    2.19
   3  -1   2   50.91    2.83
   3  -1   2   50.68    2.82
  -3   1  -2   44.24    2.78
   3  -1   2   54.44    2.80
  -3   1  -2   51.48    2.99
   3  -1   3  341.15   14.33
   3  -1   3  353.37   14.32
  -3   1  -3  327.35   14.31
   3  -1   3  308.73   14.29
   3  -1   3  329.62   14.32
   3  -1   4   38.70    2.10
   3  -1   4   37.12    2.09
  -3   1  -4   33.91    1.89
   3  -1   4   38.81    2.22
  -3   1  -4   35.90    2.54
   3  -1   4   38.77    2.41
  -3   1  -4   41.86    2.24
   3  -1   5    1.39    0.97
  -3   1  -5    3.28    1.59
   3  -1   5   -0.19    0.88
   3  -1   5    0.11    1.36
  -3   1  -5   -1.18    1.90
   3  -1   5    1.57    1.49
  -3   1  -5    0.04    1.29
   3  -1   6   13.46    1.24
   3  -1   6   15.87    1.76
  -3   1  -6   19.54    2.08
  -3   1  -6   17.84    2.48
   3  -1   6   14.43    1.95
  -3   1  -6   17.07    1.81
   3  -1   6   14.57    1.50
   3  -1   6   16.02    1.29
   3  -1   7   86.30    3.85
   3  -1   7   78.81    3.96
   3  -1   7   80.65    3.89
  -3   1  -7   90.42    4.91
   3  -1   7   75.73    4.37
  -3   1  -7   82.14    4.61
   3  -1   7   74.30    4.55
   3  -1   8    0.26    1.40
  -3   1  -8    3.88    2.35
   3  -1   8   -0.84    1.67
   3  -1   8    2.27    1.12
   3  -1   8    0.87    0.93
  -3   1  -8    0.74    1.94
   3  -1   8   -0.35    1.48
   3  -1   9    1.36    1.56
  -3   1  -9    2.20    2.54
   3  -1   9    2.44    1.91
   3  -1   9    1.09    0.99
   3  -1   9    1.72    1.25
  -3   1  -9    2.62    2.16
   3  -1   9   -2.78    1.70
   3  -1  10   -0.79    1.71
   3  -1  10   -1.98    2.10
  -3   1 -10    3.54    2.70
   3  -1  10    0.83    1.37
   3  -1  10    1.82    1.07
  -3   1 -10   -0.75    2.35
  -3   1 -10   -0.22    2.25
   3  -1  11    5.74    1.17
   3  -1  11    5.13    1.59
   3  -1  11    8.29    1.39
   3  -1  11    2.46    1.89
   3  -1  11    0.69    2.17
  -3   1 -11    2.99    2.87
  -3   1 -11    2.57    2.39
   3  -1  12   12.01    1.83
   3  -1  12   15.38    2.14
  -3   1 -12   11.86    2.57
   3  -1  13    5.46    1.56
   3  -1  13    6.85    1.85
   3  -1  14    9.40    1.47
   3  -1  14   11.67    1.71
   3  -1  15   13.50    1.32
   3  -1  15   17.46    1.50
  -3   0  15   15.22    1.45
   3   0 -15    9.15    0.96
  -3   0  14    4.41    1.60
   3   0 -14    1.50    1.13
   3   0 -13   62.35    3.26
   3   0 -12   91.82    4.36
  -3   0  12   79.62    5.59
  -3   0  12   81.72    5.71
   3   0 -12   80.43    5.66
   3   0 -12   95.47    6.20
   3   0 -11    8.10    2.61
   3   0 -11    9.85    1.50
   3   0 -11   12.49    3.53
  -3   0  11    6.22    2.64
   3   0 -11    6.75    2.81
  -3   0  11   13.42    2.83
   3   0 -10   45.91    4.49
   3   0 -10   47.76    3.95
  -3   0  10   45.35    3.91
  -3   0  10   44.32    3.92
   3   0 -10   43.70    3.74
  -3   0   9    0.10    2.26
   3   0  -9    1.34    2.84
   3   0  -9    1.29    2.18
  -3   0   9    2.41    2.18
   3   0  -9   -0.62    2.27
  -3   0   9    1.14    2.08
   3   0  -8   36.46    3.13
  -3   0   8   35.14    3.10
   3   0  -8   35.41    2.95
  -3   0   8   28.59    2.71
  -3   0   8   27.42    3.00
   3   0  -7   37.06    2.94
  -3   0   7   28.84    2.72
  -3   0   7   28.14    2.61
   3   0  -7   37.91    2.81
  -3   0   6   95.46    4.83
  -3   0   6  119.12    5.05
   3   0  -6  114.46    5.02
   3   0  -6  122.67    4.94
  -3   0   5  108.91    5.50
  -3   0   5  116.92    5.56
   3   0  -5  101.66    5.15
   3   0  -5  129.71    5.56
   3   0  -5   92.95    5.13
   3   0  -5  139.45    5.49
   3   0  -5  100.36    5.15
  -3   0   4  437.82   19.01
   3   0  -4  419.50   18.85
   3   0  -4  390.68   18.88
   3   0  -4  452.62   18.92
   3   0  -4  438.24   18.80
  -3   0   4  404.20   18.91
  -3   0   4  428.62   18.96
  -3   0   3    4.17    1.31
   3   0  -3    6.16    1.22
   3   0  -3    5.57    1.31
  -3   0   3    5.02    1.08
   3   0  -3    5.96    1.34
   3   0  -3    6.45    1.40
  -3   0   2  975.23   40.94
   3   0  -2  893.23   40.83
   3   0  -2  935.14   41.01
   3   0  -2  921.61   41.06
  -3   0   2  941.23   40.93
   3   0  -2  913.25   41.00
  -3   0   2 1000.29   41.06
  -3   0   1  870.47   35.85
   3   0  -1  768.68   35.54
   3   0  -1  830.63   35.80
   3   0  -1  817.42   35.77
  -3   0   1  848.85   35.73
   3   0  -1  872.15   35.88
   3   0  -1  807.24   35.72
  -3   0   0   50.31    2.92
   3   0   0   53.05    2.69
   3   0   0   49.87    2.81
   3   0   0   54.29    2.89
  -3   0  -1   67.48    3.29
   3   0   1   66.76    2.87
   3   0   2  976.81   41.56
  -3   0  -2  889.03   41.74
   3   0   2  906.28   41.78
   3   0   2  967.81   41.83
  -3   0  -2 1052.90   41.90
   3   0   2  920.60   41.74
  -3   0  -3   50.18    2.71
   3   0   3   46.64    3.02
  -3   0  -3   66.84    3.39
   3   0   3   61.22    2.88
   3   0   3   58.72    3.16
  -3   0  -3   69.34    3.47
   3   0   3   62.79    3.11
   3   0   4   31.10    2.11
  -3   0  -4   32.80    2.48
   3   0   4   40.51    2.62
   3   0   4   41.80    2.14
   3   0   4   45.11    2.53
  -3   0  -4   29.89    2.11
  -3   0  -4   43.04    2.75
   3   0   4   27.24    2.06
   3   0   5   24.04    1.98
   3   0   5   17.64    1.41
  -3   0  -5   23.13    2.57
  -3   0  -5   14.19    1.85
   3   0   5   18.83    1.42
  -3   0  -5   21.31    2.29
   3   0   5   24.43    2.14
  -3   0  -6  407.30   16.92
   3   0   6  408.81   16.93
  -3   0  -6  383.62   16.82
   3   0   6  409.65   16.79
  -3   0  -6  384.36   16.49
   3   0   7    3.41    1.60
   3   0   7    3.83    1.77
  -3   0  -7    4.24    2.24
  -3   0  -7    5.83    2.04
   3   0   7    3.83    1.33
  -3   0  -8  106.13    5.82
   3   0   8  103.13    5.42
  -3   0  -8  113.96    5.87
   3   0   8  105.69    5.66
  -3   0  -8  105.67    5.71
   3   0   8   90.27    4.74
  -3   0  -9  103.05    6.06
   3   0   9   92.64    5.59
   3   0   9   92.45    5.82
   3   0   9  103.83    4.93
   3   0  10   24.84    1.74
   3   0  10   17.80    2.43
  -3   0 -10   21.78    2.98
   3   0  10   21.91    2.03
   3   0  10   13.38    2.73
  -3   0 -10   17.83    3.45
   3   0  11   17.62    1.54
  -3   0 -11   11.65    2.69
   3   0  11   13.29    1.99
   3   0  11   10.12    2.57
  -3   0 -11   12.93    3.26
   3   0  12    3.87    1.84
   3   0  12    3.24    1.22
   3   0  13    5.29    1.76
   3   0  13    2.60    1.50
   3   0  14    3.22    1.49
   3   0  14    1.73    1.24
   3   0  15    3.70    0.97
  -3  -1  15   21.50    1.64
   3   1 -15   22.76    1.56
  -3  -1  14    4.06    1.31
   3   1 -14    2.13    1.29
  -3  -1  14    2.86    1.65
   3   1 -13   73.52    3.79
   3   1 -12   -0.37    2.41
   3   1 -12   -0.36    3.22
  -3  -1  12   -0.26    2.28
   3   1 -12    1.25    2.59
  -3  -1  12    0.92    2.30
   3   1 -12    0.89    1.44
  -3  -1  11  139.87    7.47
  -3  -1  11  128.51    7.45
   3   1 -11  121.43    7.42
   3   1 -11  121.53    7.15
   3   1 -10   10.54    2.60
  -3  -1  10    5.71    2.46
   3   1 -10   12.55    3.32
   3   1 -10    9.25    2.73
  -3  -1  10    7.29    2.42
  -3  -1  10   10.07    2.32
   3   1  -9   22.37    2.82
   3   1  -9   24.87    2.97
  -3  -1   9   25.13    2.85
  -3  -1   9   23.51    2.70
  -3  -1   9   27.61    3.01
   3   1  -8    2.44    2.10
   3   1  -8    1.32    2.09
  -3  -1   8    0.99    1.90
  -3  -1   8    1.56    1.74
  -3  -1   8    2.44    1.93
   3   1  -7   48.00    3.18
  -3  -1   7   35.97    3.17
  -3  -1   7   39.89    3.09
   3   1  -7   44.49    3.22
  -3  -1   7   44.22    3.06
   3   1  -6    3.27    1.99
  -3  -1   6    1.39    1.79
   3   1  -6    4.22    1.92
   3   1  -6    0.56    0.87
  -3  -1   6    0.18    1.59
   3   1  -6    1.52    0.97
  -3  -1   6    1.01    1.52
   3   1  -5  107.54    4.90
   3   1  -5   98.72    4.71
   3   1  -5   90.52    4.38
  -3  -1   5   85.95    4.71
   3   1  -5   75.65    4.39
  -3  -1   5   89.45    4.74
  -3  -1   5   82.89    4.58
   3   1  -4  125.21    6.11
  -3  -1   4  119.06    6.27
  -3  -1   4  127.90    6.23
   3   1  -3    2.20    1.20
  -3  -1   3    1.14    1.34
  -3  -1   3    1.79    1.13
   3   1  -3    3.32    1.56
   3   1  -2  411.47   17.80
  -3  -1   2  389.39   17.79
  -3  -1   2  365.57   17.71
   3   1  -2  411.98   17.64
   3   1  -2  413.54   17.78
   3   1  -1    2.71    1.26
  -3  -1   1    1.74    1.55
  -3  -1   0   72.63    3.81
  -3  -1   0   77.87    3.90
   3   1   0   72.61    3.67
   3   1   1 3879.72  168.08
  -3  -1  -1 3801.38  168.03
   3   1   1 3906.53  167.95
  -3  -1  -1 3692.59  167.97
  -3  -1  -1 3910.66  168.08
   3   1   1 4008.33  168.11
   3   1   2 2056.03   90.91
  -3  -1  -2 2109.39   90.97
  -3  -1  -2 2055.09   90.73
  -3  -1  -2 2167.37   91.07
   3   1   2 2190.89   91.06
   3   1   2 2005.54   91.00
  -3  -1  -3  122.78    6.07
   3   1   3  118.53    5.83
  -3  -1  -3  122.19    5.68
  -3  -1  -3  121.20    6.07
   3   1   3  129.31    6.04
   3   1   4   81.85    4.33
  -3  -1  -4   84.10    4.57
   3   1   4   70.56    3.84
   3   1   4   78.50    3.92
  -3  -1  -4   77.56    3.96
   3   1   5    8.51    1.85
   3   1   5    6.37    1.14
   3   1   5    4.79    1.04
   3   1   5    4.07    1.88
  -3  -1  -5    7.18    2.30
   3   1   5    6.51    1.07
  -3  -1  -5    3.86    1.65
  -3  -1  -6  118.66    5.94
   3   1   6  119.65    5.88
   3   1   6  109.63    5.66
   3   1   6  108.71    5.00
   3   1   6  104.88    4.99
  -3  -1  -6   97.57    5.41
  -3  -1  -7   76.15    4.56
   3   1   7   69.71    4.25
  -3  -1  -7   82.80    4.76
   3   1   7   76.61    4.46
   3   1   7   66.77    3.54
  -3  -1  -8   91.90    5.38
   3   1   8   91.64    5.15
   3   1   8   84.62    5.27
   3   1   8   84.79    4.34
   3   1   9    1.83    1.55
  -3  -1  -9   -0.92    2.15
   3   1   9    3.04    2.02
   3   1   9   -0.22    2.11
  -3  -1  -9    2.65    2.75
   3   1  10    3.39    1.33
   3   1  10    2.82    1.68
  -3  -1 -10    3.44    2.30
   3   1  10    2.32    2.08
   3   1  10    1.34    2.21
  -3  -1 -10    3.30    2.90
  -3  -1 -11   97.48    6.41
   3   1  11  109.37    4.83
   3   1  11  102.59    4.89
   3   1  11   70.60    5.82
  -3  -1 -11   79.85    5.80
   3   1  12   16.63    1.94
   3   1  12   16.42    1.58
   3   1  13   10.57    1.64
   3   1  13    7.38    1.19
   3   1  14    0.63    1.24
  -3  -2  16   23.56    1.46
   3   2 -16   22.89    1.40
  -3  -2  15   27.96    1.83
   3   2 -15   27.88    1.85
  -3  -2  14    0.93    1.30
   3   2 -14    2.10    1.39
  -3  -2  13    7.38    1.52
   3   2 -13    7.24    1.65
  -3  -2  12   22.72    3.01
   3   2 -12   34.52    3.44
  -3  -2  12   16.60    2.98
   3   2 -12   25.72    3.45
  -3  -2  12   32.53    2.20
   3   2 -12   30.53    4.04
   3   2 -12   34.85    2.24
  -3  -2  11   35.58    3.51
  -3  -2  11   47.00    2.49
   3   2 -11   32.61    3.80
  -3  -2  11   31.29    3.53
   3   2 -11   40.64    4.37
   3   2 -11   35.28    3.66
  -3  -2  10   53.44    2.65
   3   2 -10   44.86    3.92
  -3  -2  10   43.18    3.64
  -3  -2  10   37.60    3.89
  -3  -2  10   30.95    3.54
   3   2 -10   50.01    3.89
  -3  -2   9  173.05    7.73
  -3  -2   9  143.91    8.65
  -3  -2   9  150.68    8.81
   3   2  -9  192.51    8.68
   3   2  -9  173.34    8.68
  -3  -2   9  174.63    8.70
  -3  -2   8   68.65    4.34
  -3  -2   8   73.00    4.52
   3   2  -8   70.88    4.31
  -3  -2   8   73.52    4.33
   3   2  -8   66.42    4.44
  -3  -2   7  119.47    6.12
   3   2  -7  115.74    6.09
  -3  -2   7  117.45    6.05
  -3  -2   7  109.89    6.18
   3   2  -7  118.07    6.02
   3   2  -6    5.96    1.20
  -3  -2   6    6.52    1.73
  -3  -2   6    6.22    1.52
   3   2  -6    9.98    2.06
  -3  -2   6    6.92    1.69
   3   2  -6    6.87    2.03
   3   2  -5   65.09    3.57
   3   2  -5   70.74    3.96
  -3  -2   5   71.59    3.85
  -3  -2   5   73.45    3.88
   3   2  -5   60.44    3.98
   3   2  -4   82.39    4.21
  -3  -2   4   75.73    4.14
   3   2  -3   80.17    4.54
  -3  -2   3   88.25    4.58
  -3  -2   3   87.11    4.45
   3   2  -3   96.81    4.55
  -3  -2   2   -0.17    1.58
   3   2  -2    1.12    1.32
  -3  -2   1   18.67    2.12
  -3  -2   1   19.80    2.12
   3   2  -1   18.96    1.94
   3   2  -1   20.75    1.93
  -3  -2   0   42.13    2.88
   3   2   0   41.03    2.70
  -3  -2   0   46.71    2.86
  -3  -2  -1 1461.67   61.90
  -3  -2  -1 1418.55   61.65
   3   2   1 1413.00   61.85
  -3  -2  -1 1353.53   61.87
  -3  -2  -2   59.93    3.26
  -3  -2  -2   58.58    3.48
   3   2   2   61.59    3.33
  -3  -2  -2   60.75    3.69
   3   2   3  447.69   19.29
  -3  -2  -3  420.75   19.15
   3   2   3  443.22   19.45
  -3  -2  -3  420.34   19.41
  -3  -2  -4    1.85    2.21
   3   2   4    2.14    1.10
  -3  -2  -4    2.40    1.79
   3   2   4    1.46    1.71
  -3  -2  -5  115.92    5.44
  -3  -2  -5  102.92    5.53
   3   2   5   94.07    4.62
   3   2   5   98.04    5.36
   3   2   5   89.68    4.82
   3   2   5  108.44    4.89
  -3  -2  -5  103.18    5.10
   3   2   6  391.75   17.46
   3   2   6  419.02   17.52
  -3  -2  -6  403.51   18.25
  -3  -2  -6  347.66   17.86
  -3  -2  -6  425.76   18.41
   3   2   6  387.70   18.21
  -3  -2  -7  240.24   12.82
   3   2   7  269.21   12.02
   3   2   7  282.60   12.07
  -3  -2  -7  308.64   13.16
   3   2   7  244.65   12.92
   3   2   7  258.01   12.83
   3   2   8   11.94    1.47
   3   2   8   15.10    1.59
  -3  -2  -8   12.79    1.30
   3   2   8   10.68    2.38
  -3  -2  -8   15.65    3.03
  -3  -2  -8    7.51    2.34
   3   2   8   13.92    2.33
  -3  -2  -9   -0.72    2.21
   3   2   9   -2.68    2.13
   3   2   9    2.14    1.56
  -3  -2  -9    1.43    1.11
   3   2   9   -0.12    2.21
  -3  -2  -9    0.11    2.89
   3   2   9    0.14    1.37
   3   2  10  105.78    6.82
   3   2  10  128.75    5.65
   3   2  10  116.55    5.57
  -3  -2 -10   99.44    6.57
   3   2  10   81.59    6.38
  -3  -2 -10  121.10    5.39
  -3  -2 -10  123.38    7.15
  -3  -2 -11    1.58    2.98
   3   2  11    1.62    1.52
   3   2  11    0.21    1.36
   3   2  11    1.53    1.62
   3   2  12   78.12    4.02
   3   2  12   87.08    4.15
   3   2  12   79.60    4.07
   3   2  13    6.26    1.32
   3   2  13    3.23    1.06
   3   2  13    2.67    1.32
   3   2  14    0.42    0.95
   3   3 -16    5.73    1.03
  -3  -3  15   36.98    2.20
   3   3 -15   40.03    2.33
  -3  -3  14   63.45    3.36
   3   3 -14   66.56    3.47
  -3  -3  13   15.82    1.70
  -3  -3  12   41.36    2.58
   3   3 -12   43.28    4.20
   3   3 -12   48.17    4.50
   3   3 -12   50.24    4.08
  -3  -3  11   15.03    2.90
  -3  -3  11   16.27    2.65
   3   3 -11   17.20    3.18
  -3  -3  11   13.72    2.59
   3   3 -11   22.20    3.14
  -3  -3  11   23.18    1.80
  -3  -3  10   36.09    2.18
   3   3 -10   38.16    3.68
  -3  -3  10   24.84    3.07
  -3  -3  10   32.48    3.50
  -3  -3  10   29.98    3.38
   3   3 -10   40.35    3.61
  -3  -3   9   48.35    3.89
  -3  -3   9   55.05    2.83
   3   3  -9   63.27    4.01
   3   3  -9   56.17    4.04
  -3  -3   9   45.92    3.65
   3   3  -8   33.76    3.09
  -3  -3   8   34.67    2.78
  -3  -3   8   26.37    2.75
   3   3  -8   35.23    3.07
   3   3  -7   65.86    3.53
  -3  -3   7   45.58    2.78
   3   3  -7   55.98    3.56
  -3  -3   7   64.91    3.36
  -3  -3   7   53.31    3.29
  -3  -3   7   54.13    3.43
   3   3  -6   90.86    4.56
   3   3  -6   77.16    4.46
  -3  -3   6   86.81    4.46
   3   3  -5   30.06    2.53
  -3  -3   5   28.52    2.32
   3   3  -5   29.66    2.51
   3   3  -4  174.24    8.37
   3   3  -4  177.48    8.44
  -3  -3   4  183.74    8.47
   3   3  -3   11.54    1.66
  -3  -3   3   12.10    1.90
  -3  -3   3   13.89    1.65
   3   3  -2   81.50    4.14
  -3  -3   2   72.46    4.18
  -3  -3   2   79.47    4.08
   3   3  -1    5.44    1.50
  -3  -3   1    4.57    1.83
   3   3  -1    3.47    1.87
   3   3  -1    2.20    1.65
  -3  -3   1    1.04    1.84
   3   3   0    3.53    1.93
  -3  -3   0    5.71    1.83
   3   3   0    5.53    1.76
  -3  -3  -1  121.82    5.87
  -3  -3  -1  117.58    6.01
   3   3   1  113.53    6.09
   3   3   1  118.64    6.02
  -3  -3  -2  266.29   12.05
  -3  -3  -2  273.51   12.32
   3   3   2  259.81   12.24
  -3  -3  -2  256.94   12.32
  -3  -3  -3   42.52    3.29
  -3  -3  -3   43.48    2.84
   3   3   3   36.38    2.98
  -3  -3  -3   37.17    2.94
  -3  -3  -4  326.53   14.77
  -3  -3  -4  340.25   15.07
  -3  -3  -4  334.79   15.13
   3   3   4  352.71   14.84
   3   3   4  348.65   15.14
  -3  -3  -4  345.06   14.83
   3   3   4  300.65   14.42
   3   3   4  342.86   15.17
  -3  -3  -5  772.54   34.03
  -3  -3  -5  760.70   34.16
  -3  -3  -5  790.14   34.45
   3   3   5  833.09   34.11
   3   3   5  808.16   34.53
   3   3   5  725.98   33.78
  -3  -3  -5  811.76   34.53
   3   3   5  800.09   34.58
  -3  -3  -6  182.68    8.45
   3   3   6  185.23    8.37
  -3  -3  -6  170.76    7.98
  -3  -3  -6  175.57    8.25
   3   3   6  166.85    7.40
  -3  -3  -7   18.70    2.52
   3   3   7   15.79    2.45
  -3  -3  -7   22.34    3.09
   3   3   7   22.17    1.60
   3   3   7   14.72    1.57
  -3  -3  -8    7.56    1.25
   3   3   8   10.10    1.43
  -3  -3  -8    6.48    2.27
   3   3   8   11.10    2.37
  -3  -3  -8   10.09    3.02
   3   3   8    5.03    1.47
  -3  -3  -9    0.94    1.14
   3   3   9    1.21    1.40
  -3  -3  -9   -2.40    2.30
   3   3   9    2.83    2.18
   3   3   9   -0.50    2.23
  -3  -3  -9   -3.48    2.93
   3   3   9    2.25    1.45
   3   3  10   86.95    3.92
   3   3  10   79.65    3.78
  -3  -3 -10   69.66    3.60
   3   3  10   54.37    4.79
  -3  -3 -10   48.14    4.55
   3   3  10   84.67    3.91
  -3  -3 -10   71.73    5.46
   3   3  10   57.30    4.97
   3   3  11    1.35    1.45
   3   3  11    3.42    1.40
  -3  -3 -11    3.04    1.02
   3   3  12   32.71    2.14
   3   3  12   28.94    2.01
   3   3  13    6.20    1.03
   3   3  13    6.21    1.20
  -3  -4  16    3.27    1.23
  -3  -4  15    2.46    1.56
  -3  -4  15    2.86    1.14
  -3  -4  14   16.18    2.04
  -3  -4  14   15.16    1.57
  -3  -4  13    4.40    1.41
  -3  -4  12  233.24   10.04
   3   4 -12  222.86   11.24
   3   4 -12  208.08   11.31
  -3  -4  11  120.79    5.52
  -3  -4  11   98.69    6.78
   3   4 -11  124.80    6.87
   3   4 -11  127.88    7.02
  -3  -4  11  102.17    6.46
  -3  -4  10   25.04    1.78
  -3  -4  10   18.44    2.90
   3   4 -10   28.22    3.24
  -3  -4  10   16.11    2.62
   3   4 -10   32.97    3.35
   3   4  -9   61.35    4.36
  -3  -4   9   54.07    3.84
  -3  -4   9   58.32    3.05
  -3  -4   9   62.03    4.29
   3   4  -9   71.46    4.36
  -3  -4   9   57.68    4.36
   3   4  -8    3.16    2.29
  -3  -4   8    2.35    1.88
  -3  -4   8    2.89    1.79
   3   4  -8    3.93    2.27
  -3  -4   8    1.16    1.62
  -3  -4   7    4.20    1.87
   3   4  -7    4.01    1.84
  -3  -4   7    4.65    1.67
  -3  -4   7    6.64    1.87
  -3  -4   7    5.49    1.35
  -3  -4   7    5.96    1.65
   3   4  -7    9.13    2.27
  -3  -4   6   83.12    4.53
   3   4  -6   80.76    4.57
  -3  -4   6   73.77    4.31
  -3  -4   6   74.85    4.46
   3   4  -5 1023.01   44.28
   3   4  -5 1062.76   44.22
  -3  -4   5 1032.55   44.21
   3   4  -4  139.03    6.60
  -3  -4   4  131.17    6.54
   3   4  -4  123.50    6.52
  -3  -4   4  136.35    6.48
   3   4  -3   32.45    2.42
  -3  -4   3   28.52    2.19
  -3  -4   3   29.46    2.54
   3   4  -3   30.17    2.31
   3   4  -2  447.88   19.98
  -3  -4   2  442.13   19.89
  -3  -4   1  564.08   26.05
  -3  -4   1  575.86   25.96
   3   4  -1  588.77   26.08
   3   4  -1  616.27   26.19
   3   4   0   46.63    3.11
  -3  -4   0   41.01    3.09
   3   4   0   44.08    3.22
  -3  -4  -1    4.94    2.16
  -3  -4  -1    4.15    2.04
   3   4   1    4.73    1.82
  -3  -4  -1    3.32    1.90
   3   4   1    4.76    1.99
  -3  -4  -2   34.88    2.96
  -3  -4  -2   31.69    2.77
   3   4   2   33.98    3.00
  -3  -4  -2   33.98    2.86
   3   4   2   29.80    2.90
  -3  -4  -3   97.26    4.90
  -3  -4  -3   99.66    4.95
   3   4   3   81.47    4.92
  -3  -4  -3   91.37    5.18
   3   4   3   81.31    4.06
   3   4   3   88.12    5.09
  -3  -4  -3   80.57    4.49
   3   4   4    2.61    1.91
  -3  -4  -4    0.21    2.46
   3   4   4    2.25    1.05
  -3  -4  -4    1.00    2.09
  -3  -4  -4    2.83    2.07
  -3  -4  -4    1.38    1.12
  -3  -4  -4    2.51    1.85
   3   4   5    3.99    2.01
  -3  -4  -5    2.50    2.51
  -3  -4  -5    0.06    2.10
  -3  -4  -5    2.13    1.83
  -3  -4  -5    1.35    0.97
   3   4   5    1.24    1.06
  -3  -4  -6  256.02   11.79
  -3  -4  -6  230.25   11.51
   3   4   6  262.10   11.73
   3   4   6  254.76   11.78
  -3  -4  -6  231.90   11.33
   3   4   6  230.43   10.67
   3   4   7    0.24    1.26
  -3  -4  -7    1.63    2.01
   3   4   7   -0.84    2.21
   3   4   7    0.11    2.20
  -3  -4  -7   -3.09    2.85
  -3  -4  -7   -0.11    1.16
  -3  -4  -8   79.87    5.35
   3   4   8   96.32    4.45
   3   4   8   84.70    5.59
  -3  -4  -8   90.51    4.38
   3   4   8   83.05    5.66
  -3  -4  -8   95.19    6.02
  -3  -4  -9   24.67    3.33
  -3  -4  -9   21.87    1.75
   3   4   9   27.18    1.96
   3   4   9   18.10    2.97
  -3  -4  -9   20.27    2.82
  -3  -4 -10   20.61    1.64
   3   4  10   23.16    1.90
   3   4  10   23.49    1.92
   3   4  11   11.37    1.51
   3   4  11   13.13    1.57
  -3  -4 -11   10.85    1.20
   3   4  12    5.79    1.18
   3   4  12    4.86    1.25
   3   4  13    1.37    0.93
   3   4  13    0.37    0.81
  -3  -5  16    1.29    1.25
  -3  -5  15    2.84    1.08
  -3  -5  15    4.30    1.57
   3   5 -15    3.63    1.36
  -3  -5  14    5.39    1.23
  -3  -5  14    7.46    1.83
   3   5 -14    6.24    1.56
  -3  -5  13   46.62    2.68
  -3  -5  13   48.61    3.05
   3   5 -13   49.02    2.89
   3   5 -12   50.11    4.36
   3   5 -12   46.41    2.95
   3   5 -12   52.95    4.31
  -3  -5  12   56.44    2.81
   3   5 -11   26.70    3.27
   3   5 -11   22.69    3.21
  -3  -5  11   25.26    1.77
  -3  -5  11   15.32    3.07
  -3  -5  11   14.17    2.76
   3   5 -10    2.35    2.64
  -3  -5  10    1.35    1.80
   3   5 -10   -0.31    2.54
  -3  -5  10    1.71    1.15
  -3  -5  10    0.52    2.25
  -3  -5  10   -0.25    2.09
  -3  -5   9   20.31    2.91
   3   5  -9   17.37    2.94
   3   5  -9   20.77    2.88
  -3  -5   9   19.92    2.28
  -3  -5   9   18.79    1.48
  -3  -5   8   14.78    1.93
   3   5  -8   17.11    2.68
  -3  -5   8   14.36    2.43
   3   5  -8   11.54    2.28
  -3  -5   8   14.70    2.16
  -3  -5   8   11.74    1.70
  -3  -5   7    2.02    1.69
   3   5  -7    2.18    1.93
  -3  -5   7    2.37    1.60
  -3  -5   7    0.33    1.35
  -3  -5   7    0.56    1.44
   3   5  -7    0.52    2.12
   3   5  -6   95.63    4.94
  -3  -5   6   89.86    4.65
  -3  -5   6   78.22    3.84
   3   5  -6   93.00    4.84
  -3  -5   6   75.14    4.64
  -3  -5   6   78.99    4.51
   3   5  -5  814.39   33.72
  -3  -5   5  746.55   33.03
   3   5  -5  809.14   33.72
  -3  -5   5  744.75   33.67
  -3  -5   5  803.03   33.63
  -3  -5   4   70.38    3.37
   3   5  -4   78.77    4.21
   3   5  -4   62.97    3.99
  -3  -5   4   66.24    4.03
  -3  -5   4   78.78    3.97
   3   5  -3  269.01   11.69
   3   5  -3  233.78   11.52
  -3  -5   3  245.37   11.45
   3   5  -2   47.03    3.11
  -3  -5   2   49.40    2.97
  -3  -5   1   33.93    2.82
   3   5  -1   32.95    2.96
  -3  -5   1   37.44    2.86
   3   5  -1   33.02    2.60
  -3  -5   1   33.02    2.35
  -3  -5   0   94.58    4.94
  -3  -5   0   94.09    5.15
  -3  -5   0   90.48    4.32
   3   5   0  108.42    5.30
  -3  -5   0   97.49    5.08
   3   5   1  581.86   24.74
  -3  -5  -1  537.14   24.52
  -3  -5  -1  570.39   24.57
  -3  -5  -1  528.44   23.94
   3   5   1  573.87   24.71
  -3  -5  -1  558.44   24.68
  -3  -5  -1  548.98   24.47
   3   5   2    2.16    1.85
  -3  -5  -2    1.43    2.23
  -3  -5  -2    1.39    2.19
  -3  -5  -2    4.36    1.92
   3   5   2    2.45    2.05
  -3  -5  -2    3.18    1.44
  -3  -5  -2    1.74    0.78
  -3  -5  -3    4.08    0.72
  -3  -5  -3    4.83    1.35
   3   5   3    4.03    1.05
   3   5   3    3.58    1.83
  -3  -5  -3    2.35    1.82
   3   5   3    3.91    2.05
  -3  -5  -3    1.53    2.24
  -3  -5  -3    4.45    2.23
  -3  -5  -4    4.33    1.25
  -3  -5  -4    5.05    1.36
   3   5   4    3.57    2.00
   3   5   4    3.93    1.95
  -3  -5  -4    5.55    2.32
  -3  -5  -4    4.88    2.13
   3   5   4    4.80    1.15
  -3  -5  -4    5.99    1.92
   3   5   5    4.78    2.18
  -3  -5  -5    4.30    1.99
  -3  -5  -5    6.71    2.40
   3   5   5    8.82    1.24
   3   5   6   23.32    1.70
  -3  -5  -6   20.49    1.69
  -3  -5  -6   20.29    2.55
   3   5   6   20.55    2.87
  -3  -5  -6   22.14    2.75
  -3  -5  -6   15.88    3.00
  -3  -5  -7   47.50    4.03
   3   5   7   55.20    2.69
  -3  -5  -7   49.03    2.65
   3   5   7   47.71    3.96
  -3  -5  -7   39.67    3.61
   3   5   7   45.56    3.90
   3   5   8  284.42   11.91
  -3  -5  -8  283.80   11.89
  -3  -5  -8  274.91   13.27
   3   5   8  257.37   13.17
  -3  -5  -8  247.98   12.77
  -3  -5  -9    1.34    1.21
   3   5   9    3.16    1.35
  -3  -5  -9    1.62    2.43
   3   5   9    2.64    2.35
  -3  -5 -10    0.63    1.12
   3   5  10    0.47    1.33
   3   5  10    0.59    1.28
   3   5  11   16.07    1.54
  -3  -5 -11   18.76    1.35
   3   5  11   19.03    1.57
   3   5  12   15.43    1.34
   3   5  12   16.93    1.31
   3   6 -17    1.35    0.60
   3   6 -16    2.24    1.02
  -3  -6  16    1.82    0.87
  -3  -6  15   24.93    1.87
   3   6 -15   22.39    1.81
  -3  -6  14   19.08    1.88
   3   6 -14   14.93    1.74
   3   6 -13    0.73    1.49
  -3  -6  13   -0.12    1.14
   3   6 -12    0.12    2.76
   3   6 -12   -0.88    2.86
  -3  -6  12    0.90    1.73
   3   6 -12    1.08    1.46
  -3  -6  12    0.02    1.16
   3   6 -11    4.87    1.46
  -3  -6  11    8.77    1.23
   3   6 -11    5.83    2.88
   3   6 -10   78.94    5.00
  -3  -6  10   70.64    3.37
   3   6  -9  162.12    8.44
  -3  -6   9  137.74    8.40
  -3  -6   9  162.59    7.21
  -3  -6   8   29.29    2.32
  -3  -6   8   30.56    2.48
  -3  -6   8   29.17    2.42
  -3  -6   8   24.54    2.84
   3   6  -8   26.90    1.79
   3   6  -8   26.58    2.85
  -3  -6   7   21.97    1.40
  -3  -6   7   21.73    1.37
  -3  -6   7   20.76    2.01
  -3  -6   7   20.63    2.37
   3   6  -7   23.39    2.59
   3   6  -7   18.72    1.49
  -3  -6   7   27.66    2.28
  -3  -6   7   20.64    2.28
   3   6  -6  115.79    6.04
  -3  -6   6  111.36    5.83
  -3  -6   6  116.64    5.89
  -3  -6   6  107.31    5.08
   3   6  -5  302.93   13.13
  -3  -6   5  284.48   12.87
  -3  -6   5  287.05   13.08
  -3  -6   5  266.96   12.30
  -3  -6   4  136.21    6.88
   3   6  -4  139.07    7.01
   3   6  -4  143.36    7.16
  -3  -6   4  152.92    7.24
  -3  -6   4  138.82    6.40
   3   6  -3   55.12    3.56
  -3  -6   3   52.21    3.03
   3   6  -3   50.71    3.21
  -3  -6   3   47.76    3.55
  -3  -6   3   52.19    3.35
  -3  -6   3   46.66    2.49
  -3  -6   2   33.78    2.90
   3   6  -2   31.90    2.94
   3   6  -2   34.00    2.56
  -3  -6   2   30.65    2.29
  -3  -6   1   20.15    2.45
   3   6  -1   18.27    2.53
  -3  -6   1   14.08    1.80
   3   6  -1   16.97    2.14
  -3  -6   1   21.23    1.31
  -3  -6   0   93.74    5.17
  -3  -6   0  107.82    5.54
   3   6   0  108.71    5.76
  -3  -6   0  100.98    4.68
   3   6   0  101.28    4.68
  -3  -6   0   99.34    5.45
  -3  -6  -1  161.03    7.79
   3   6   1  172.08    8.08
   3   6   1  176.24    8.13
  -3  -6  -1  169.21    7.93
  -3  -6  -1  146.46    7.05
  -3  -6  -1  157.20    7.79
   3   6   2    2.85    2.05
  -3  -6  -2    1.97    1.75
   3   6   2    2.49    2.04
  -3  -6  -2    2.77    0.80
  -3  -6  -2    3.26    1.45
  -3  -6  -2    3.57    2.32
  -3  -6  -3   21.69    2.82
   3   6   3   26.67    2.78
  -3  -6  -3   24.65    2.42
  -3  -6  -3   21.30    1.35
   3   6   3   24.08    1.59
  -3  -6  -3   20.93    2.13
   3   6   3   21.63    2.67
  -3  -6  -3   22.69    2.08
  -3  -6  -3   22.45    1.35
   3   6   4   21.93    1.56
   3   6   4   16.38    2.59
  -3  -6  -4   21.35    2.48
   3   6   4   24.13    2.82
  -3  -6  -4   19.43    1.95
  -3  -6  -4   25.58    2.89
  -3  -6  -4   20.94    1.92
   3   6   5   19.49    1.57
   3   6   5   17.54    2.65
  -3  -6  -5   22.81    2.90
  -3  -6  -5   21.27    1.64
  -3  -6  -5   15.25    2.44
   3   6   5   15.56    2.82
  -3  -6  -6    3.29    1.34
   3   6   6    3.42    1.22
  -3  -6  -6    5.29    2.04
   3   6   6    1.51    2.03
   3   6   7   67.89    5.86
   3   6   7  111.76    4.95
  -3  -6  -7   79.96    5.62
  -3  -6  -7  115.03    5.00
   3   6   8    8.74    2.27
   3   6   8   12.82    1.45
   3   6   8    8.70    2.63
  -3  -6  -8   12.28    1.47
  -3  -6  -9    6.14    1.29
   3   6   9    6.77    1.31
  -3  -6 -10   13.28    1.28
   3   6  10   10.09    1.32
   3   6  11   30.31    1.80
  -3  -6 -11   30.61    1.65
  -3  -7  16   18.28    1.29
   3   7 -16   25.21    1.43
  -3  -7  15   -0.04    1.20
  -3  -7  15    2.10    1.09
   3   7 -15    1.70    1.18
  -3  -7  14   28.05    2.04
  -3  -7  14   29.37    1.98
   3   7 -14   30.80    2.04
  -3  -7  13   22.93    1.91
   3   7 -13   20.74    1.87
  -3  -7  12    9.14    1.61
   3   7 -12    6.04    1.48
  -3  -7  12    4.82    2.32
   3   7 -12    7.10    2.93
  -3  -7  11   56.32    2.88
  -3  -7  11   44.81    4.04
   3   7 -11   48.64    4.52
   3   7 -11   45.47    2.85
  -3  -7  10    1.69    2.15
  -3  -7  10    3.65    2.25
   3   7 -10   -0.11    2.84
   3   7 -10    1.48    1.26
   3   7  -9    1.03    2.03
  -3  -7   9    2.43    2.09
   3   7  -9    2.00    1.18
  -3  -7   9    1.20    1.96
  -3  -7   8    8.94    1.39
  -3  -7   8    7.13    0.97
  -3  -7   8    5.98    1.73
  -3  -7   8    6.69    1.80
  -3  -7   8    3.91    2.03
   3   7  -8    8.64    2.34
  -3  -7   8    7.77    2.17
  -3  -7   8    6.00    0.99
   3   7  -8    8.72    1.19
  -3  -7   8    7.20    0.96
  -3  -7   7   62.10    4.07
  -3  -7   7   68.32    3.29
  -3  -7   7   66.35    4.23
  -3  -7   7   63.40    3.16
  -3  -7   7   62.95    3.18
  -3  -7   7   71.30    4.20
  -3  -7   7   52.11    4.08
   3   7  -7   73.76    4.36
  -3  -7   7   61.93    3.16
  -3  -7   6   24.00    1.61
[truncated: 581,211 more chars]
